# Supplementary material for: Unravelling mechanisms of drought tolerance in a soybean cultivar (Daewonkong roots): insights into integrative transcriptomic and metabolite analyses
Source: BMC Plant Biol. 2026 Jan 15;26:274. doi: 10.1186/s12870-026-08144-2 (PMC12892709; doi:10.1186/s12870-026-08144-2)
Supplement: Supplementary file 1 — Additional file 1: Table S1. List of DEGs identified in Daewonkong roots under drought stress compared to the control. [file 12870_2026_8144_MOESM1_ESM.xlsx]

## Sheet: Sheet1
Supplementary table 1. List of differentially expressed genes (DEGs) identified in Daewonkong roots under drought stress compared with control.
Gene_ID	control_1	control_2	control_3	DS_1	DS_2	DS_3	log2 Fold Change (DS/control)	p_value (DS/control)
Glyma.05G065800	5.85958	5.54929	0.574595	22589.7	19711.5	19331.9	12.3443	8.13248e-303
Glyma.17G147600	10.5473	7.39905	9.76811	32173.9	27088.3	27640.1	11.6085	0
Glyma.06G166800	5.85958	3.08294	4.02216	7105.65	7112.92	6697.74	10.6488	3.11834e-249
Glyma.13G363300	4.10171	1.23318	2.87297	5421.07	4092.4	3743.29	10.6377	3.80087e-154
Glyma.11G067900	4.10171	4.31612	3.44757	7012.89	5546.43	5115.83	10.5389	1.85991e-212
Glyma.13G278000	1.17192	1.23318	1.14919	1343.21	1124.66	1168.46	9.98858	1.68297e-62
Glyma.04G198600	7.0315	2.46635	7.46973	5725.34	5046.07	4681.23	9.8104	3.43786e-265
Glyma.09G185500	8.78938	4.31612	4.02216	5569.49	4785.56	4432.73	9.74577	1.7578e-259
Glyma.20G158500	14.063	6.78247	11.4919	8048.12	7299.99	6733.69	9.40351	0
Glyma.06G111600	12.3051	8.63223	9.76811	6934.97	6400.26	6500	9.32995	0
Glyma.06G021200	9.37533	10.482	7.46973	5361.71	4743.1	4876.85	9.09989	0
Glyma.03G069400	39.2592	32.0626	34.4757	20448.7	17644.6	18039.7	9.04833	0
Glyma.20G199300	1.75788	4.9327	0.574595	1402.58	1086.79	1140.96	8.98185	7.14224e-96
Glyma.18G056200	2.34383	3.08294	4.02216	1413.71	1293.36	1371.48	8.74632	3.97361e-121
Glyma.18G273300	4.10171	3.08294	3.44757	1458.24	1511.41	1387.34	8.67532	4.37734e-133
Glyma.10G169702	0	0	0	44.5263	30.9856	37.0099	8.39656	2.93116e-11
Glyma.10G236000	8.20342	12.9483	10.3427	3910.89	3067.58	2771.52	8.2708	5.27489e-290
Glyma.14G063800	1.75788	8.63223	5.74595	1513.89	1700.77	1568.16	8.22948	2.5592e-172
Glyma.09G087200	12.3051	8.63223	14.3649	3703.1	3522.03	3287.54	8.20646	0
Glyma.01G106800	8.20342	2.46635	5.17135	1881.24	1473.54	1389.46	8.2009	6.16922e-163
Glyma.10G132200	11.1332	3.69953	3.44757	1955.45	1762.74	1523.75	8.15944	9.32131e-86
Glyma.16G100100	29.8839	33.2957	29.3043	9465.54	8538.26	8122.09	8.14125	0
Glyma.05G199300	4.10171	7.39905	1.14919	1372.89	967.44	1005.61	8.05973	4.51567e-63
Glyma.17G040800	8.78938	3.08294	8.61892	1814.45	1656.01	1679.19	7.95296	1.06276e-203
Glyma.11G059100	3.51575	8.63223	4.59676	1454.52	1308.28	1258.34	7.9128	1.24677e-162
Glyma.17G084600	2.92979	11.0986	12.0665	1858.97	2171.29	1875.88	7.8241	5.19132e-83
Glyma.07G178100	4.10171	0.616588	4.02216	771.789	601.351	597.446	7.77493	2.81618e-85
Glyma.17G027400	53.9082	62.892	44.2438	12281.8	11590.9	11078.7	7.76464	0
Glyma.13G119400	12.3051	4.31612	8.61892	2003.68	1859.14	1539.61	7.72269	3.72106e-216
Glyma.18G100500	7.0315	6.78247	5.74595	1306.1	1443.7	1359.85	7.72193	1.33432e-180
Glyma.17G127900	15.2349	16.0313	6.89514	2994.39	2466.23	2461.69	7.69875	3.41277e-307
Glyma.08G212000	1.75788	4.9327	4.59676	986.999	620.86	568.896	7.56932	1.36754e-91
Glyma.11G024100	9.37533	11.0986	2.87297	1450.81	1389.76	1214.98	7.44822	9.067e-188
Glyma.11G122600	0.585958	1.23318	0	92.7631	107.876	104.685	7.43877	2.22743e-17
Glyma.10G176400	1.75788	1.23318	6.89514	589.973	570.365	579.47	7.43304	5.67374e-88
Glyma.17G069500	58.0099	47.4773	55.7357	8853.31	8493.51	8449.9	7.31833	0
Glyma.11G180800	2.34383	0	4.02216	352.5	331.661	350.008	7.31004	6.09002e-56
Glyma.19G227800	18.7507	22.1972	10.3427	2512.02	2575.25	2597.04	7.23841	0
Glyma.15G099200	5.85958	0.616588	1.72378	515.763	343.137	311.941	7.14504	6.77264e-27
Glyma.18G260000	9.96129	10.482	7.46973	1280.13	1322.05	1293.23	7.13082	3.6159e-208
Glyma.04G251100	11.1332	2.46635	5.74595	920.21	877.926	816.333	7.05889	5.33207e-143
Glyma.18G157800	1.75788	1.23318	2.29838	252.316	227.228	222.06	7.02914	3.46947e-42
Glyma.20G124500	0	0	1.72378	66.7894	76.8903	83.5367	7.02163	3.93742e-15
Glyma.03G229800	7.61746	3.69953	8.04433	972.157	801.036	735.969	6.98886	1.40733e-135
Glyma.10G086800	13.477	9.86541	9.76811	1654.89	1280.74	1250.94	6.96583	5.96063e-210
Glyma.08G250600	10.5473	6.16588	4.59676	938.762	852.679	817.391	6.92604	1.59492e-148
Glyma.08G268400	1.75788	2.46635	2.87297	256.026	307.561	283.39	6.91179	7.59474e-53
Glyma.03G220751	18.7507	10.482	21.26	2942.44	1400.09	1585.08	6.87044	3.26961e-51
Glyma.18G203500	4.68767	0.616588	0.574595	278.289	220.342	149.097	6.77265	3.35052e-18
Glyma.07G043600	9.37533	6.78247	2.87297	734.684	584.137	708.476	6.73151	2.37767e-120
Glyma.19G011400	15.8209	16.0313	20.6854	2222.6	1716.83	1682.37	6.72577	4.00222e-277
Glyma.16G207500	8.78938	3.08294	9.76811	897.947	688.57	697.902	6.68769	1.11796e-132
Glyma.17G075300	21.0945	21.5806	9.76811	1955.45	1630.76	1773.3	6.67584	1.5271e-285
Glyma.17G164200	3.51575	6.78247	9.76811	745.815	638.075	640.801	6.63971	1.76592e-125
Glyma.10G191000	24.0243	33.9123	26.4314	2827.42	2681.98	2865.63	6.63692	0
Glyma.13G088700	93.1674	131.95	110.897	11803.2	10400.8	10847.1	6.62077	0
Glyma.06G077000	4.68767	1.84976	0.574595	244.895	199.685	229.462	6.55499	8.29204e-46
Glyma.08G174700	7.0315	1.23318	3.44757	452.684	336.252	337.319	6.54701	1.01498e-71
Glyma.14G162100	17.5788	9.86541	8.04433	1376.6	924.979	963.316	6.51866	5.30107e-74
Glyma.10G266100	0	1.23318	2.87297	159.552	113.614	112.087	6.5022	6.19415e-27
Glyma.13G208000	16.4068	17.2645	9.19351	1565.84	1087.94	1109.24	6.4548	7.55278e-99
Glyma.08G210100	1.17192	0	0.574595	51.9473	52.7903	48.6416	6.4314	2.27466e-12
Glyma.08G160800	3.51575	1.84976	8.04433	415.579	381.009	362.697	6.40339	2.5822e-79
Glyma.14G145900	11.1332	9.24882	5.17135	901.657	650.698	620.709	6.39113	9.0859e-129
Glyma.09G201200	9.37533	5.54929	7.46973	704.999	594.465	536.115	6.33244	3.38965e-120
Glyma.08G318400	10.5473	3.69953	9.76811	627.078	719.555	555.149	6.29504	7.56983e-124
Glyma.07G139400	197.468	214.573	208.578	18059.1	15541	15172	6.29461	0
Glyma.02G058000	11.1332	15.4147	10.3427	909.078	943.34	982.349	6.27538	3.66885e-191
Glyma.03G213300	9.37533	5.54929	3.44757	448.973	431.504	458.923	6.189	1.2732e-96
Glyma.15G141500	9.37533	5.54929	8.04433	675.315	512.984	510.737	6.17924	1.01588e-113
Glyma.05G162500	8.20342	4.31612	3.44757	382.184	414.289	343.664	6.15548	2.0679e-82
Glyma.05G126800	11.1332	12.3318	6.32054	808.894	685.127	630.226	6.14699	1.15503e-141
Glyma.06G054700	11.7192	9.24882	18.387	1001.84	889.402	901.985	6.13098	1.27166e-187
Glyma.08G068800	4.68767	1.84976	4.02216	326.526	220.342	195.624	6.08289	6.42734e-52
Glyma.16G141000	11.7192	8.63223	4.02216	549.157	532.494	558.321	6.07723	1.15323e-118
Glyma.18G273400	1.17192	1.23318	3.44757	163.263	114.762	117.374	6.02598	1.10547e-30
Glyma.14G100000	4.10171	3.69953	2.29838	263.447	234.114	161.786	6.00527	4.40368e-48
Glyma.03G144400	15.8209	10.482	17.2378	1083.47	857.269	859.688	5.98324	2.20606e-182
Glyma.12G234800	3.51575	3.08294	5.74595	300.552	260.509	233.691	5.97904	1.72354e-60
Glyma.13G279900	140.044	123.318	129.858	8667.78	7475.57	7725.56	5.91982	0
Glyma.16G012000	5.85958	5.54929	6.32054	348.789	376.418	346.836	5.9196	1.06683e-83
Glyma.08G128100	74.4167	73.374	101.129	5254.1	4615.71	4599.81	5.85453	0
Glyma.16G037900	253.134	213.956	192.489	19020.1	9784.57	8947.95	5.83841	3.71482e-52
Glyma.02G042500	21.6805	18.4976	18.387	1090.89	1137.29	1070.12	5.81574	1.01273e-236
Glyma.05G227200	9.96129	5.54929	9.76811	560.289	391.337	482.187	5.7973	8.36733e-102
Glyma.20G241700	15.2349	6.16588	6.89514	486.078	570.365	496.991	5.78127	1.81896e-114
Glyma.19G217700	108.988	143.665	135.604	7413.62	6664.21	7062.55	5.76609	0
Glyma.09G156700	14.649	10.482	12.0665	760.657	642.665	615.422	5.74238	7.612e-147
Glyma.12G067100	10.5473	9.24882	6.89514	567.71	429.208	443.062	5.73212	6.98095e-106
Glyma.14G176500	14.063	20.964	29.3043	1061.21	1095.97	1251.99	5.73138	1.53182e-221
Glyma.08G172800	3.51575	1.23318	4.59676	174.395	180.176	144.867	5.71517	3.58821e-41
Glyma.17G036300	1.17192	3.08294	7.46973	230.052	232.966	163.901	5.71486	8.01386e-48
Glyma.13G090600	16.9928	17.881	29.8789	1105.74	1151.06	1139.91	5.70949	4.4666e-236
Glyma.20G130000	26.3681	30.8294	20.6854	1387.74	1301.4	1330.24	5.69064	3.88748e-279
Glyma.08G068700	0.585958	1.23318	7.46973	200.368	144.6	131.121	5.66712	1.62136e-10
Glyma.02G022200	33.3996	30.8294	15.5141	1294.97	1340.42	1294.29	5.62981	2.26304e-256
Glyma.17G105600	12.3051	24.0469	18.387	1061.21	810.217	840.654	5.61923	2.14761e-176
Glyma.06G036700	8.20342	4.9327	4.02216	293.131	278.871	267.529	5.60456	5.40305e-69
Glyma.01G219400	23.4383	23.4303	13.7903	1038.95	1013.35	891.411	5.59922	1.14432e-204
Glyma.17G155000	0.585958	1.84976	4.02216	103.895	112.466	97.2833	5.59238	1.99475e-27
Glyma.16G170000	15.2349	16.6479	5.17135	586.263	569.218	613.308	5.58911	3.20047e-131
Glyma.04G052000	44.5328	43.7777	40.7962	2463.79	1906.19	1893.85	5.58882	0
Glyma.11G178504	2.34383	4.31612	0.574595	85.342	122.795	122.662	5.57123	8.49078e-29
Glyma.10G198200	7.0315	9.24882	5.17135	452.684	282.314	296.079	5.55677	1.48145e-73
Glyma.06G154400	11.1332	1.84976	8.61892	411.868	329.366	274.931	5.54553	1.10326e-22
Glyma.20G191751	29.2979	28.363	28.7297	1836.71	1108.6	1108.18	5.54544	1.34214e-82
Glyma.02G086850	16.4068	7.39905	12.0665	601.105	522.165	518.139	5.49519	2.65453e-125
Glyma.06G050100	58.0099	38.2285	38.4978	1999.97	1868.32	2109.57	5.4698	0
Glyma.08G156600	4.10171	4.31612	6.32054	289.421	187.061	183.992	5.43726	2.03887e-51
Glyma.10G151000	16.9928	27.1299	16.6632	886.815	865.303	870.262	5.43697	5.14427e-196
Glyma.16G038000	2.92979	1.84976	1.14919	115.026	75.7427	68.7327	5.39977	1.65881e-22
Glyma.11G198500	82.6201	55.4929	73.5481	2994.39	2872.48	2820.16	5.35309	0
Glyma.08G033800	33.9856	40.0782	40.2216	1495.34	1544.69	1535.38	5.32594	0
Glyma.13G219300	12.3051	1.23318	2.87297	259.737	204.276	196.681	5.32587	7.34259e-11
Glyma.01G241500	18.1647	16.6479	9.76811	612.236	627.746	542.46	5.3217	7.87167e-137
Glyma.06G157800	10.5473	9.86541	7.46973	497.21	306.414	333.089	5.3154	4.13608e-81
Glyma.17G030400	15.8209	3.69953	13.2157	415.579	437.242	454.693	5.31531	1.17802e-30
Glyma.08G069000	5.27363	9.86541	12.6411	363.631	432.651	308.769	5.31312	1.16478e-83
Glyma.18G013800	6.44554	3.69953	8.04433	204.079	275.428	232.634	5.30078	5.03558e-60
Glyma.14G186400	4.68767	1.84976	1.72378	148.421	88.3664	100.456	5.29869	1.93682e-28
Glyma.08G025400	3.51575	1.84976	1.14919	74.2105	78.0379	100.456	5.2986	2.25399e-23
Glyma.13G186500	21.6805	27.1299	31.6027	1183.66	977.769	1008.79	5.28689	4.16634e-219
Glyma.08G225800	19.3366	3.69953	10.9173	497.21	417.732	410.282	5.28134	2.93253e-21
Glyma.07G178300	8.20342	7.39905	5.17135	248.605	249.033	266.472	5.20839	1.05343e-66
Glyma.09G070500	5.85958	0	8.04433	222.631	165.257	126.891	5.20264	6.60567e-07
Glyma.12G221500	99.6129	97.4209	96.5319	4007.36	3500.23	3308.69	5.19662	0
Glyma.15G242800	11.7192	10.482	13.2157	463.815	399.37	444.119	5.19368	6.978e-108
Glyma.11G040300	2.92979	1.23318	4.59676	107.605	118.204	98.3407	5.19367	1.61495e-29
Glyma.12G149100	9.37533	10.482	15.5141	385.894	447.57	444.119	5.18362	3.37037e-105
Glyma.19G147200	18.1647	28.363	18.9616	1016.68	756.279	634.456	5.18329	2.29046e-139
Glyma.04G021000	42.775	39.4616	47.6914	1729.1	1459.77	1515.29	5.16592	3.94257e-306
Glyma.06G323700	31.6418	12.9483	17.8124	912.789	616.27	691.557	5.14729	4.82794e-40
Glyma.18G190200	9.96129	11.0986	5.74595	319.105	347.728	275.988	5.14063	1.6733e-77
Glyma.04G212000	5.27363	9.86541	10.3427	341.368	291.494	273.874	5.13493	4.27639e-75
Glyma.02G088900	41.0171	28.9796	29.3043	1376.6	1115.48	1033.11	5.13308	3.99549e-214
Glyma.15G068900	18.1647	10.482	12.0665	382.184	529.051	492.761	5.12679	2.7779e-107
Glyma.15G275400	3.51575	8.63223	9.19351	304.263	246.737	203.026	5.11518	1.4494e-59
Glyma.08G235400	8.78938	4.9327	2.29838	207.789	166.404	182.935	5.10504	2.72298e-47
Glyma.06G157000	4.10171	4.31612	6.32054	207.789	158.371	145.925	5.07931	5.98945e-44
Glyma.11G194800	3.51575	0	0	22.2631	49.3475	46.5268	5.07635	0.000512962
Glyma.03G101200	20.5085	3.69953	10.9173	400.736	374.123	404.994	5.06658	1.94409e-18
Glyma.06G204100	8.20342	11.0986	5.74595	311.684	247.885	273.874	5.04666	5.69553e-70
Glyma.U006721	28.126	40.0782	18.9616	2597.37	185.914	98.3407	5.04533	0.000105531
Glyma.20G015900	12.8911	6.78247	11.4919	285.71	332.809	399.707	5.04445	1.10949e-81
Glyma.20G168500	8.20342	24.6635	14.9395	508.342	573.808	476.899	5.03207	3.47833e-39
Glyma.18G071700	43.3609	33.9123	30.4535	1309.81	1100.56	1131.45	5.02761	5.7979e-238
Glyma.17G092800	12.8911	3.69953	4.02216	166.974	259.361	241.093	5.02203	8.08633e-20
Glyma.14G049500	46.8767	43.7777	55.7357	1706.84	1565.35	1475.11	5.00864	0
Glyma.01G200100	75.0027	64.7417	86.1892	2500.89	2370.97	2392.96	5.00119	0
Glyma.07G178200	2.34383	2.46635	5.17135	122.447	104.433	97.2833	4.98932	1.28807e-29
Glyma.15G228500	4.10171	9.24882	8.04433	252.316	205.423	224.174	4.982	1.6146e-58
Glyma.13G175700	6.44554	5.54929	2.29838	159.552	153.781	136.408	4.97182	3.34979e-40
Glyma.17G069202	13.477	3.69953	6.32054	233.763	253.623	245.323	4.96039	8.89691e-61
Glyma.02G008400	12.3051	12.3318	2.87297	337.658	266.247	252.725	4.96011	2.6637e-22
Glyma.06G195000	6.44554	6.16588	13.7903	274.579	286.904	241.093	4.91201	1.92079e-66
Glyma.15G141600	8.20342	11.0986	5.74595	256.026	266.247	223.117	4.89833	4.60797e-64
Glyma.05G161600	77.3465	85.7057	65.5038	2500.89	2182.77	2132.83	4.89302	0
Glyma.13G283400	7.0315	4.9327	8.61892	259.737	144.6	223.117	4.89283	2.5262e-48
Glyma.06G239900	56.252	88.7887	70.1005	2345.05	1897.01	2100.05	4.87779	2.25792e-299
Glyma.16G206200	2.34383	3.69953	1.72378	66.7894	67.7094	87.7664	4.86706	1.96121e-21
Glyma.13G193800	3.51575	1.23318	2.29838	107.605	51.6427	57.101	4.85492	9.42125e-19
Glyma.17G233500	14.063	8.63223	7.46973	304.263	263.952	298.194	4.83563	2.73092e-73
Glyma.08G235300	8.20342	4.31612	4.59676	126.158	170.995	179.763	4.82859	2.36551e-42
Glyma.02G208300	8.78938	15.4147	9.19351	311.684	317.89	312.998	4.82837	7.86005e-81
Glyma.07G061500	13.477	14.1815	18.9616	545.447	418.88	381.731	4.82093	5.53756e-100
Glyma.17G072400	188.679	181.893	209.727	6742.02	4776.38	4955.1	4.82073	0
Glyma.17G032700	18.1647	13.5649	9.76811	482.368	344.285	366.927	4.82055	1.87355e-89
Glyma.01G102700	1.75788	1.84976	0.574595	44.5263	45.9046	27.4931	4.8034	7.68835e-12
Glyma.08G211100	14.649	9.24882	15.5141	400.736	393.632	310.883	4.79029	1.60445e-87
Glyma.20G188700	0	2.46635	1.14919	40.8158	20.6571	39.1248	4.7852	5.40035e-10
Glyma.07G200200	54.4941	46.8607	40.7962	1376.6	1325.5	1218.16	4.78008	1.44323e-265
Glyma.08G346600	1.75788	0	2.29838	33.3947	45.9046	31.7228	4.76533	2.20942e-11
Glyma.10G142700	24.6103	30.8294	22.9838	608.526	724.146	727.51	4.73382	1.34616e-157
Glyma.19G069200	29.2979	51.1768	32.7519	1135.42	898.583	958.029	4.71713	1.12722e-177
Glyma.16G212400	5.85958	6.78247	5.74595	137.289	185.914	150.155	4.70835	8.50924e-43
Glyma.03G226800	24.0243	13.5649	16.6632	500.921	479.704	447.292	4.70661	6.04752e-114
Glyma.03G025600	13.477	9.86541	17.8124	486.078	321.333	296.079	4.70195	3.50465e-75
Glyma.06G202200	39.8452	23.4303	26.4314	816.315	856.122	672.523	4.70054	1.34918e-151
Glyma.14G189700	2.34383	12.9483	3.44757	211.5	130.828	144.867	4.70036	1.72358e-11
Glyma.15G146000	24.6103	22.1972	25.2822	608.526	631.189	630.226	4.69883	7.04827e-154
Glyma.09G275300	77.3465	77.6901	62.0562	1706.84	1860.29	1959.41	4.67871	0
Glyma.12G185000	1.17192	1.84976	1.14919	66.7894	21.8047	26.4357	4.67332	1.89317e-10
Glyma.10G287800	69.7291	57.3427	89.6368	2066.76	1799.46	1704.57	4.67223	3.19361e-273
Glyma.04G049200	20.5085	16.6479	10.9173	419.289	362.647	440.947	4.66839	3.29749e-96
Glyma.13G365800	2.92979	7.39905	12.6411	189.237	197.39	195.624	4.66237	1.53703e-48
Glyma.07G243500	5.27363	4.9327	7.46973	122.447	158.371	159.671	4.66112	2.50602e-40
Glyma.02G216200	1.75788	0.616588	5.17135	59.3684	73.4474	59.2159	4.65905	4.82105e-18
Glyma.04G238200	10.5473	6.16588	5.17135	241.184	153.781	168.131	4.6436	3.01118e-45
Glyma.11G168800	24.0243	16.6479	23.5584	515.763	490.032	562.551	4.60771	6.37327e-125
Glyma.18G055600	12.8911	12.3318	7.46973	200.368	294.937	278.103	4.599	3.14219e-63
Glyma.20G139200	10.5473	10.482	9.19351	244.895	251.328	226.289	4.57744	2.83487e-64
Glyma.02G147900	165.24	158.463	174.677	4174.34	3785.99	3807.79	4.55633	0
Glyma.13G024100	199584	387438	185807	1.50482e+07	1.86562e+06	1.198e+06	4.55062	6.32115e-05
Glyma.04G106500	7.0315	1.23318	2.29838	77.921	90.6617	78.2496	4.54501	2.65744e-22
Glyma.20G147900	5.85958	4.9327	6.32054	133.579	117.057	149.097	4.54325	1.35568e-36
Glyma.03G190100	5.27363	5.54929	5.74595	196.658	125.09	80.3644	4.53868	5.61746e-30
Glyma.15G092900	7.0315	1.84976	8.61892	85.342	183.619	125.834	4.5225	4.19655e-30
Glyma.12G237100	3.51575	1.23318	8.61892	89.0525	126.238	91.9961	4.52165	8.44448e-26
Glyma.07G243651	22.2664	9.86541	17.2378	460.105	390.189	306.654	4.52118	4.12036e-79
Glyma.U009702	38.6733	94.338	43.6692	3332.05	422.323	268.586	4.50764	4.45809e-05
Glyma.11G025200	15.2349	7.39905	14.3649	293.131	298.38	258.012	4.50732	3.14863e-70
Glyma.18G197400	25.7822	16.6479	28.1551	493.5	563.48	541.402	4.50489	7.02838e-124
Glyma.20G201800	5.27363	6.16588	1.14919	96.4736	82.6284	100.456	4.4814	3.6279e-25
Glyma.10G180500	8.20342	7.39905	10.3427	178.105	211.161	186.107	4.4782	1.58179e-51
Glyma.07G051800	0	3.08294	1.14919	33.3947	30.9856	28.5505	4.46596	1.38949e-09
Glyma.07G200500	7.0315	3.08294	5.17135	152.131	104.433	94.111	4.46456	7.12951e-30
Glyma.15G252000	12.3051	12.3318	10.9173	200.368	273.133	291.85	4.46072	4.99844e-64
Glyma.07G238475	2.34383	1.84976	0	33.3947	21.8047	37.0099	4.45913	2.02202e-09
Glyma.02G244300	19.3366	16.0313	14.9395	545.447	290.347	302.424	4.45718	4.9729e-67
Glyma.01G157400	44.5328	56.7261	35.6249	1213.34	914.65	891.411	4.44979	7.50646e-162
Glyma.01G238600	26.9541	19.1142	33.9011	597.394	570.365	585.814	4.44552	1.02715e-132
Glyma.19G076500	12.8911	15.4147	17.2378	426.71	243.295	343.664	4.44531	3.13902e-69
Glyma.03G225300	33.9856	48.7104	47.6914	842.289	982.359	974.947	4.43666	9.94023e-190
Glyma.13G012300	237.313	332.957	149.969	13057.3	1439.11	943.225	4.42165	0.000125517
Glyma.01G204800	1010.19	998.256	1127.93	24229.7	21905.7	21130.6	4.42134	0
Glyma.08G079700	3.51575	1.23318	0.574595	40.8158	40.1666	33.8377	4.418	1.46595e-11
Glyma.09G217900	7.0315	6.16588	8.61892	137.289	174.438	148.04	4.4099	1.51623e-41
Glyma.20G082300	18.1647	11.7152	20.1108	452.684	341.99	293.965	4.40758	1.38085e-76
Glyma.07G086400	9.37533	6.16588	12.6411	256.026	170.995	180.82	4.38443	5.59343e-48
Glyma.18G284900	16.4068	14.7981	9.76811	374.763	247.885	248.495	4.3748	2.49511e-63
Glyma.12G088300	33.3996	23.4303	29.3043	679.026	562.332	565.723	4.37085	4.93439e-133
Glyma.19G136700	34.5715	22.1972	21.26	482.368	592.17	522.369	4.36534	2.93065e-115
Glyma.06G167900	28.712	28.9796	25.2822	619.657	549.708	545.632	4.35833	2.55565e-135
Glyma.02G303800	29.2979	32.6792	52.2881	838.578	788.412	724.337	4.35147	3.59885e-146
Glyma.17G128000	17.5788	19.1142	21.8346	434.131	409.699	361.64	4.35052	1.28299e-97
Glyma.10G214600	29.2979	32.0626	25.8568	578.842	604.794	583.7	4.34571	1.03076e-141
Glyma.07G119400	9.96129	9.86541	6.89514	163.263	197.39	174.475	4.34062	1.25693e-47
Glyma.10G223200	37.5013	39.4616	36.7741	786.631	747.098	767.692	4.33604	8.87547e-179
Glyma.13G090700	199.812	209.023	210.876	4816.26	3823.86	3917.77	4.33375	0
Glyma.13G176000	6.44554	4.31612	1.14919	92.7631	95.2521	54.9862	4.33368	2.99518e-20
Glyma.06G319700	31.0558	22.8138	29.8789	667.894	531.346	516.024	4.33113	3.9659e-122
Glyma.18G005000	9.37533	8.63223	13.2157	226.342	174.438	232.634	4.32779	1.95054e-52
Glyma.07G186600	25.1962	26.5133	32.1773	641.92	584.137	477.957	4.32565	6.85702e-120
Glyma.05G247800	15.8209	20.964	24.133	441.552	392.485	397.592	4.32549	4.748e-99
Glyma.16G173600	38.6733	27.7465	35.6249	823.736	656.436	599.561	4.32463	2.82832e-134
Glyma.07G052100	22.2664	14.1815	21.8346	474.947	309.856	404.994	4.32333	1.44887e-81
Glyma.19G008700	12.8911	6.16588	10.3427	226.342	175.585	197.739	4.32322	4.57864e-50
Glyma.16G030000	16.9928	15.4147	18.9616	367.342	315.594	350.008	4.31706	3.5919e-86
Glyma.08G239400	5.27363	3.69953	5.17135	92.7631	102.138	83.5367	4.29376	4.13774e-26
Glyma.01G193000	43.3609	43.1612	38.4978	823.736	818.25	800.472	4.28741	1.5172e-186
Glyma.09G036600	2.92979	1.84976	0	22.2631	39.0189	28.5505	4.28094	3.31692e-09
Glyma.08G062600	19.3366	12.3318	6.32054	233.763	254.771	235.806	4.25979	1.35999e-55
Glyma.10G244000	25.7822	30.8294	25.2822	704.999	417.732	477.957	4.25872	8.05301e-93
Glyma.06G167000	39.8452	33.9123	45.9676	794.052	733.327	774.036	4.25688	2.29113e-169
Glyma.20G164200	12.3051	6.78247	6.89514	148.421	168.7	173.418	4.25139	7.67323e-43
Glyma.08G181100	2.34383	3.69953	4.02216	48.2368	73.4474	64.503	4.24658	4.45497e-18
Glyma.05G038300	69.7291	74.6071	83.3162	1343.21	1440.26	1516.35	4.24565	8.7568e-272
Glyma.07G015200	28.712	26.5133	18.9616	482.368	467.08	458.923	4.24521	3.17408e-111
Glyma.02G179100	106.644	127.634	106.3	2267.13	2156.37	1980.56	4.22916	0
Glyma.05G045800	12.8911	3.69953	4.59676	174.395	125.09	108.915	4.22535	2.93027e-30
Glyma.18G013500	17.5788	12.9483	12.6411	293.131	262.804	255.897	4.21857	3.07132e-68
Glyma.20G101500	36.3294	27.1299	15.5141	463.815	477.408	507.565	4.20483	2.20453e-96
Glyma.09G237600	12.3051	2.46635	4.02216	122.447	131.976	95.1684	4.20259	1.75492e-26
Glyma.10G166600	304.698	339.74	364.293	6344.99	6314.18	5891.98	4.19948	0
Glyma.18G285100	4.68767	7.39905	9.19351	96.4736	172.142	113.145	4.19626	6.40271e-31
Glyma.U007102	73.8308	82.6228	54.5865	3068.6	456.751	345.779	4.19522	1.3047e-05
Glyma.19G105100	25.1962	32.0626	32.7519	708.71	459.046	511.795	4.19347	3.34673e-102
Glyma.20G168600	1.17192	2.46635	1.14919	40.8158	22.9523	26.4357	4.18244	3.64986e-09
Glyma.13G091100	73.8308	88.1721	61.4816	1387.74	1234.83	1398.98	4.16948	1.09525e-226
Glyma.02G205600	12.3051	16.0313	16.0887	256.026	269.69	269.644	4.16867	2.64502e-68
Glyma.13G171400	3.51575	2.46635	0.574595	33.3947	35.5761	45.4693	4.15455	2.0965e-11
Glyma.09G168201	1.17192	3.08294	0	29.6842	21.8047	24.3208	4.15254	8.35177e-08
Glyma.04G159700	6.44554	10.482	9.19351	196.658	131.976	146.982	4.15117	4.12161e-39
Glyma.08G062300	56.252	62.892	58.0341	1224.47	993.836	956.971	4.1474	4.0892e-191
Glyma.10G064400	11.1332	4.9327	10.3427	192.947	125.09	161.786	4.14515	6.98746e-38
Glyma.05G149900	101.957	109.753	121.239	2378.45	1774.21	1787.05	4.14349	1.84205e-234
Glyma.05G003900	247.274	243.552	206.854	4552.81	3937.47	3862.78	4.14139	0
Glyma.03G237300	5.27363	9.86541	16.6632	222.631	179.028	169.188	4.13747	1.02205e-42
Glyma.17G073400	2.34383	4.31612	2.29838	29.6842	80.3331	40.1822	4.13083	2.45835e-13
Glyma.06G153400	4.10171	3.08294	5.17135	74.2105	68.857	74.0199	4.12465	1.23249e-20
Glyma.02G219100	1.17192	3.69953	4.59676	48.2368	59.676	54.9862	4.12317	1.39426e-15
Glyma.16G179100	88.4797	117.768	109.748	1855.26	1830.45	1805.03	4.11893	4.61383e-301
Glyma.18G170850	0	6.16588	1.14919	33.3947	55.0856	37.0099	4.11755	0.000281754
Glyma.13G008600	4.68767	1.23318	1.14919	51.9473	32.1333	42.2971	4.11718	8.82598e-12
Glyma.15G173000	27.54	11.0986	13.2157	319.105	281.166	303.481	4.11225	1.6156e-62
Glyma.12G131200	31.0558	31.446	30.4535	545.447	539.38	520.254	4.10714	6.71815e-128
Glyma.18G205400	7.0315	0.616588	5.74595	100.184	73.4474	65.5605	4.10411	1.75545e-19
Glyma.16G100400	321.105	345.906	333.839	4960.97	6259.1	5894.1	4.1011	0
Glyma.14G181400	7.0315	1.84976	5.17135	55.6578	90.6617	88.8238	4.09811	1.31354e-20
Glyma.02G300400	3.51575	3.08294	2.29838	40.8158	42.4618	65.5605	4.09799	2.317e-14
Glyma.09G006100	4.10171	1.84976	3.44757	40.8158	56.2332	60.2733	4.09543	2.55521e-15
Glyma.03G234400	5.85958	4.31612	7.46973	44.5263	125.09	118.432	4.09132	1.89605e-22
Glyma.09G094000	26.3681	36.3787	33.3265	612.236	526.756	493.818	4.07144	9.65316e-117
Glyma.08G006600	2.34383	4.31612	6.32054	59.3684	74.595	78.2496	4.0551	1.35563e-19
Glyma.15G014000	59.7678	40.0782	58.0341	938.762	840.055	854.401	4.04794	5.27834e-167
Glyma.02G158500	12.3051	4.31612	9.76811	133.579	165.257	135.351	4.0426	1.86049e-35
Glyma.19G190400	9.37533	6.78247	1.14919	159.552	67.7094	61.3308	4.04238	7.45078e-07
Glyma.01G186202	25.7822	9.86541	9.76811	233.763	252.476	256.955	4.03644	7.27738e-50
Glyma.07G139300	25.7822	17.2645	27.5805	430.421	384.451	359.525	4.0356	4.54531e-88
Glyma.11G123300	5.85958	8.63223	3.44757	74.2105	109.024	101.513	4.03249	6.7878e-25
Glyma.05G161100	2.92979	1.84976	0	18.5526	42.4618	14.804	4.03015	3.19081e-07
Glyma.15G077700	6.44554	0.616588	2.29838	55.6578	41.3142	58.1585	4.02927	1.77637e-13
Glyma.16G209800	22.2664	24.6635	25.8568	411.868	398.223	378.559	4.02279	6.1739e-96
Glyma.18G158300	20.5085	12.9483	22.4092	304.263	301.823	299.252	4.01104	4.53963e-72
Glyma.16G164800	46.8767	30.2128	44.2438	764.368	533.641	673.581	4.00231	7.68524e-111
Glyma.05G082400	168.756	189.909	209.727	3116.84	3009.05	2955.51	3.99529	0
Glyma.09G168300	98.441	133.8	139.052	2382.16	1661.75	1894.91	3.98929	2.36735e-184
Glyma.05G198000	2.92979	4.9327	4.02216	85.342	64.2665	45.4693	3.98599	5.00094e-17
Glyma.10G217900	186.921	204.091	209.152	3461.92	2922.98	3137.39	3.98171	0
Glyma.11G000600	22.8524	20.3474	15.5141	371.052	268.542	301.367	3.97763	2.28847e-69
Glyma.20G010000	32.2277	35.1455	45.393	504.631	665.617	578.412	3.96888	7.64699e-115
Glyma.08G056600	10.5473	4.9327	4.59676	92.7631	86.0712	132.178	3.96833	4.7205e-25
Glyma.07G132000	912.923	901.452	971.065	14730.8	14469.1	14392.6	3.96747	0
Glyma.13G362032	31.0558	14.1815	17.2378	430.421	267.395	290.792	3.94867	8.64961e-56
Glyma.01G178500	59.1818	60.4256	60.907	953.604	884.812	929.478	3.93409	6.08798e-194
Glyma.14G189500	8.20342	16.0313	6.32054	170.684	160.666	136.408	3.93237	3.69848e-36
Glyma.13G013600	55.0801	67.2081	39.0724	1762.5	345.432	353.181	3.92732	9.7864e-07
Glyma.01G028500	8.20342	17.881	21.8346	192.947	266.247	256.955	3.92545	2.96185e-49
Glyma.04G238100	17.5788	23.4303	10.9173	333.947	224.933	242.151	3.92152	1.99385e-53
Glyma.03G137900	1613.73	1674.65	1646.21	26734.3	23604.2	24326.1	3.91833	0
Glyma.07G139700	84.964	84.4725	74.6973	1239.31	1226.8	1195.95	3.90585	2.08911e-237
Glyma.08G045300	12.3051	21.5806	17.2378	248.605	284.609	226.289	3.89881	8.52438e-58
Glyma.20G201900	2.92979	0	1.14919	11.1316	18.3619	28.5505	3.88341	4.34786e-06
Glyma.09G131500	154.107	163.396	147.096	2771.76	2111.61	1999.59	3.8773	1.01334e-225
Glyma.10G009000	25.1962	17.881	14.9395	293.131	270.837	290.792	3.87694	4.83848e-66
Glyma.15G151200	1.75788	2.46635	1.14919	14.8421	40.1666	20.0911	3.87467	1.21244e-07
Glyma.09G190600	39.2592	40.0782	27.5805	482.368	573.808	499.105	3.87448	6.35575e-107
Glyma.12G207400	127.153	145.515	122.389	2174.37	1786.84	1866.36	3.87409	3.68874e-264
Glyma.20G094500	112.504	73.9905	65.5038	1231.89	1320.91	1143.08	3.87389	4.02101e-151
Glyma.19G201300	48.0486	42.5446	52.2881	779.21	690.865	642.915	3.86981	1.47982e-141
Glyma.13G012200	292.979	490.187	298.789	11836.6	2142.6	1840.98	3.86953	8.7053e-06
Glyma.14G099900	3.51575	6.16588	4.02216	77.921	73.4474	51.8139	3.86891	6.51699e-18
Glyma.13G176300	68.5571	82.6228	110.897	1387.74	1222.21	1231.9	3.86513	1.41354e-173
Glyma.12G047800	97.8551	122.084	108.024	1751.37	1634.21	1416.95	3.86481	2.46354e-228
Glyma.19G114700	1328.95	1363.89	1290.54	23710.2	17572.3	16788.8	3.86389	3.98715e-304
Glyma.03G216300	169.928	165.246	146.522	2426.68	2272.28	2291.44	3.85599	0
Glyma.08G200700	12.8911	14.1815	15.5141	152.131	255.918	193.509	3.85287	5.32929e-45
Glyma.01G123100	16.9928	6.16588	12.0665	181.816	152.633	179.763	3.85195	6.79332e-39
Glyma.07G154700	6.44554	2.46635	6.32054	77.921	81.4807	63.4456	3.85176	1.85526e-19
Glyma.14G156400	15.2349	4.9327	9.76811	133.579	144.6	152.269	3.84912	1.45826e-33
Glyma.11G194500	67.9712	64.1251	83.8908	1094.6	1060.4	960.143	3.84151	6.24024e-185
Glyma.16G021000	16.4068	13.5649	9.76811	233.763	173.29	174.475	3.84031	1.22491e-44
Glyma.10G287000	0	1.23318	4.02216	18.5526	22.9523	31.7228	3.82658	4.34694e-07
Glyma.06G172200	6.44554	7.39905	7.46973	89.0525	102.138	106.8	3.82425	1.06189e-26
Glyma.09G123800	2.34383	9.86541	4.59676	111.316	78.0379	54.9862	3.82019	8.18471e-18
Glyma.14G089066	15.8209	9.86541	22.9838	204.079	229.523	247.438	3.81345	1.13686e-49
Glyma.13G012600	4.10171	17.2645	9.19351	378.473	29.838	24.3208	3.81198	0.0028555
Glyma.19G076800	19.3366	19.1142	19.5362	289.421	246.737	279.161	3.80292	3.45184e-65
Glyma.09G173200	203.914	241.702	221.219	3406.26	2815.1	3078.17	3.79624	0
Glyma.03G143700	27.54	27.1299	31.0281	515.763	322.48	378.559	3.79283	7.75047e-75
Glyma.17G242701	3.51575	0	4.02216	48.2368	32.1333	28.5505	3.7798	1.55824e-09
Glyma.20G177300	12.8911	17.2645	25.8568	200.368	265.099	289.735	3.77723	1.29244e-51
Glyma.16G096500	16.4068	31.446	14.3649	237.473	297.233	302.424	3.77695	4.69817e-54
Glyma.05G227100	79.6903	64.7417	73.5481	1105.74	953.669	948.512	3.77249	3.80813e-180
Glyma.05G077100	122.465	143.048	138.477	1810.74	1726.01	1969.99	3.77094	1.97274e-272
Glyma.17G240100	27.54	33.9123	27.0059	300.552	449.866	426.143	3.76566	1.32832e-77
Glyma.01G099800	236.727	236.153	259.717	3213.31	3318.91	3416.55	3.76544	0
Glyma.15G049533	2.34383	1.84976	0.574595	33.3947	14.919	20.0911	3.76492	8.81233e-07
Glyma.15G146100	4.68767	0	2.87297	40.8158	32.1333	32.7802	3.76385	1.79588e-09
Glyma.11G018000	6.44554	8.63223	6.89514	148.421	81.4807	80.3644	3.75318	2.32487e-23
Glyma.10G020100	36.9154	49.327	37.9232	601.105	530.199	528.713	3.73159	3.26829e-113
Glyma.20G135100	4.10171	3.08294	2.87297	37.1052	36.7237	57.101	3.72992	3.10657e-12
Glyma.13G326700	19.9226	9.24882	11.4919	189.237	176.733	175.533	3.72377	6.19933e-41
Glyma.09G065800	6.44554	4.31612	6.89514	77.921	83.776	71.905	3.71962	1.09009e-20
Glyma.16G133500	16.9928	15.4147	16.6632	207.789	189.357	245.323	3.71561	3.15608e-50
Glyma.06G183800	9.96129	11.0986	9.76811	118.737	134.271	145.925	3.71444	5.75473e-34
Glyma.19G194943	25.1962	15.4147	8.04433	185.526	238.704	207.256	3.71412	5.99725e-40
Glyma.04G009900	1.75788	8.63223	5.74595	33.3947	68.857	98.3407	3.70655	2.13275e-14
Glyma.02G213700	32.2277	29.5962	16.6632	445.263	278.871	317.228	3.70142	2.51163e-57
Glyma.13G330200	56.252	41.3114	20.6854	497.21	549.708	489.589	3.70115	6.3869e-22
Glyma.18G116350	1.17192	0	3.44757	22.2631	12.6238	26.4357	3.69727	5.91084e-06
Glyma.17G122000	6.44554	4.31612	1.72378	66.7894	56.2332	42.2971	3.69405	6.42955e-14
Glyma.06G177800	18.1647	19.1142	22.4092	259.737	240.999	272.816	3.69393	7.06062e-61
Glyma.07G073800	9.37533	4.31612	4.59676	103.895	59.676	80.3644	3.69048	4.24045e-19
Glyma.20G199600	21.6805	12.3318	14.3649	274.579	167.552	196.681	3.68041	5.08319e-42
Glyma.07G139800	22.8524	24.0469	27.5805	319.105	333.956	302.424	3.67947	1.28379e-73
Glyma.07G269400	45.7048	16.6479	14.3649	319.105	353.466	309.826	3.67862	9.6418e-13
Glyma.16G174500	288.292	636.319	509.665	9740.12	6840.94	1729.95	3.67401	4.55631e-07
Glyma.19G253500	9.96129	1.23318	0.574595	29.6842	80.3331	39.1248	3.6731	0.00120237
Glyma.11G051800	24.6103	18.4976	26.4314	333.947	298.38	259.07	3.65673	5.75531e-64
Glyma.02G252800	7.0315	3.69953	2.29838	66.7894	60.8237	40.1822	3.65354	7.56809e-14
Glyma.09G212000	10.5473	8.01564	4.02216	118.737	84.9236	86.709	3.65066	1.23401e-22
Glyma.05G029200	151.763	159.08	185.019	1948.02	2101.29	2142.35	3.64665	1.87341e-280
Glyma.10G205700	3.51575	6.16588	2.29838	48.2368	44.757	54.9862	3.64247	2.89894e-13
Glyma.17G222000	7.0315	6.78247	12.6411	133.579	97.5474	106.8	3.6383	1.82001e-26
Glyma.14G010000	67.3852	53.0266	62.0562	790.341	760.869	728.567	3.63563	3.77329e-148
Glyma.09G132200	23.4383	11.0986	11.4919	211.5	165.257	197.739	3.62489	5.27071e-39
Glyma.13G202600	9.37533	9.24882	2.29838	81.6315	92.9569	80.3644	3.62101	1.01834e-19
Glyma.11G158394	2.34383	3.08294	0.574595	29.6842	19.5095	25.3782	3.61387	2.76672e-07
Glyma.07G238550	42.189	35.1455	37.9232	486.078	469.375	457.866	3.60984	2.05631e-102
Glyma.01G006000	24.0243	9.86541	13.7903	215.21	192.8	179.763	3.6049	5.3712e-40
Glyma.02G233800	14.649	9.86541	6.32054	126.158	95.2521	153.327	3.60487	1.51297e-26
Glyma.20G132300	93.1674	86.3223	74.1227	1064.92	1098.27	928.421	3.6042	1.16362e-167
Glyma.11G254300	42.189	38.2285	46.5422	452.684	546.265	525.541	3.59984	2.20983e-104
Glyma.13G247200	7.61746	1.84976	4.02216	25.9737	81.4807	49.6991	3.59965	8.89478e-12
Glyma.12G001600	8.20342	5.54929	5.74595	92.7631	92.9569	54.9862	3.5966	6.31238e-19
Glyma.02G016600	50.3924	48.0939	33.3265	660.473	436.094	521.311	3.59562	1.28702e-82
Glyma.13G361966	26.9541	20.3474	20.1108	330.237	222.638	278.103	3.59549	1.42931e-55
Glyma.08G052800	12.3051	5.54929	5.17135	118.737	81.4807	84.5941	3.58648	2.72341e-21
Glyma.15G024600	13.477	16.6479	2.29838	126.158	126.238	135.351	3.58406	1.03923e-07
Glyma.05G207200	3.51575	2.46635	0.574595	33.3947	30.9856	15.8614	3.57445	2.64857e-07
Glyma.10G025900	9.96129	8.63223	5.17135	118.737	80.3331	90.9387	3.57377	8.38875e-23
Glyma.19G009000	344.544	295.346	290.17	3858.94	3673.52	3532.86	3.56934	0
Glyma.19G222300	35.7435	17.881	31.0281	411.868	341.99	268.586	3.56483	1.26401e-55
Glyma.10G233300	4.10171	7.39905	0	44.5263	52.7903	37.0099	3.56286	4.246e-10
Glyma.08G209800	25.1962	20.3474	25.2822	319.105	267.395	262.242	3.5594	3.45393e-62
Glyma.17G067800	73.8308	89.4052	87.3384	1076.05	954.817	943.225	3.55899	4.63852e-171
Glyma.11G248400	83.2061	86.9389	95.3827	1250.45	974.326	943.225	3.5571	1.34874e-151
Glyma.02G222600	20.5085	28.363	33.9011	452.684	285.756	262.242	3.55468	7.22294e-52
Glyma.20G102000	19.3366	17.881	20.1108	256.026	205.423	222.06	3.55348	5.8384e-52
Glyma.03G129300	78.5184	97.4209	104.002	1131.71	1155.65	992.924	3.54646	1.89488e-166
Glyma.11G238300	26.9541	17.881	40.2216	371.052	340.842	295.022	3.54587	2.65255e-57
Glyma.14G035600	26.3681	25.8967	21.8346	333.947	290.347	251.668	3.54123	8.304e-62
Glyma.13G306300	7.61746	7.39905	2.87297	77.921	83.776	47.5842	3.53401	7.08752e-16
Glyma.01G060300	60.3537	73.9905	71.2497	842.289	819.398	730.682	3.53355	7.99526e-144
Glyma.02G111100	5.85958	6.78247	4.59676	66.7894	61.9713	69.7902	3.52864	2.43143e-17
Glyma.17G187700	4.68767	6.78247	6.32054	74.2105	63.1189	68.7327	3.5212	8.63511e-18
Glyma.07G189300	2.92979	2.46635	15.5141	59.3684	92.9569	86.709	3.519	1.52687e-05
Glyma.19G023200	32.8137	20.3474	27.0059	293.131	286.904	336.262	3.51811	4.75842e-63
Glyma.10G286900	43.9469	30.8294	39.647	445.263	408.551	458.923	3.51513	3.63197e-88
Glyma.07G088200	11.1332	18.4976	20.1108	92.7631	212.309	242.151	3.51156	2.32864e-29
Glyma.11G153587	8.20342	8.63223	8.61892	85.342	106.728	94.111	3.50937	4.25286e-24
Glyma.08G321700	26.3681	15.4147	22.4092	222.631	244.442	258.012	3.50616	3.98826e-52
Glyma.19G151100	2.92979	5.54929	6.89514	48.2368	59.676	63.4456	3.50488	9.25111e-15
Glyma.12G101600	17.5788	4.9327	6.32054	85.342	120.5	116.317	3.50418	6.94671e-21
Glyma.08G004100	12.8911	15.4147	19.5362	200.368	170.995	177.648	3.5026	1.1327e-41
Glyma.09G043500	2.34383	1.84976	2.87297	29.6842	22.9523	28.5505	3.50015	5.83581e-08
Glyma.03G173000	60.3537	42.5446	64.3546	623.368	608.237	656.662	3.49484	8.86563e-112
Glyma.20G148900	199.226	188.059	185.594	2356.18	2038.17	2074.67	3.48858	9.59512e-277
Glyma.16G179000	11.1332	8.01564	13.2157	129.868	115.909	120.547	3.48441	3.7591e-29
Glyma.05G190100	7.0315	9.86541	9.19351	115.026	97.5474	83.5367	3.47582	1.24768e-23
Glyma.18G057900	3.51575	4.9327	8.61892	85.342	48.1999	63.4456	3.47462	3.61067e-15
Glyma.10G184600	2.34383	0	5.74595	37.1052	25.2476	30.6654	3.47381	1.22142e-07
Glyma.10G228900	15.2349	15.4147	7.46973	144.71	146.895	130.063	3.46744	3.77967e-31
Glyma.12G084800	4.68767	4.9327	3.44757	25.9737	52.7903	58.1585	3.46298	7.2106e-12
Glyma.13G370200	10.5473	5.54929	2.29838	51.9473	55.0856	90.9387	3.46093	5.54321e-14
Glyma.05G204800	11.7192	8.01564	11.4919	96.4736	123.943	118.432	3.46078	3.57605e-27
Glyma.18G035900	48.0486	59.1924	56.8849	690.157	594.465	542.46	3.45907	1.56559e-108
Glyma.08G303800	188.093	231.22	219.495	2400.71	2359.5	2262.89	3.457	1.78233e-281
Glyma.12G106900	39.2592	28.363	33.9011	404.447	336.252	383.846	3.45561	2.73229e-75
Glyma.03G202200	15.8209	12.3318	5.74595	85.342	141.157	134.293	3.45545	2.10981e-24
Glyma.19G117900	34.5715	28.9796	30.4535	382.184	381.009	279.161	3.45491	2.43122e-65
Glyma.08G211000	4.68767	0.616588	1.14919	22.2631	19.5095	28.5505	3.44822	1.81436e-06
Glyma.10G201100	172.272	171.411	159.737	1999.97	1770.77	1750.04	3.44649	3.12308e-253
Glyma.04G236900	1988.74	2179.02	1962.24	24704.7	20706.4	21472.1	3.44645	0
Glyma.04G054400	33.9856	25.8967	32.1773	367.342	317.89	328.86	3.44507	4.88368e-71
Glyma.07G125500	188.679	206.557	194.213	2348.76	2103.58	1991.13	3.44229	3.33705e-264
Glyma.16G110100	25.7822	16.6479	18.9616	248.605	215.752	211.485	3.44118	2.47761e-48
Glyma.08G042800	25.7822	32.0626	23.5584	411.868	240.999	255.897	3.43877	3.39275e-49
Glyma.15G145900	48.0486	54.8763	42.52	567.71	593.318	424.028	3.43818	1.01154e-84
Glyma.20G102200	62.6976	64.1251	63.2054	604.815	775.788	649.26	3.43052	3.70634e-118
Glyma.04G218400	26.9541	28.363	14.9395	274.579	259.361	225.232	3.42529	7.91961e-49
Glyma.02G261700	12.8911	8.01564	13.2157	137.289	113.614	121.604	3.425	1.12435e-28
Glyma.20G210100	16.4068	3.69953	9.76811	74.2105	103.285	136.408	3.42294	3.29544e-19
Glyma.05G112000	1.75788	1.23318	4.02216	37.1052	28.6904	13.7465	3.42141	7.00094e-07
Glyma.02G153100	2.34383	6.16588	3.44757	85.342	29.838	23.2634	3.41623	3.35913e-09
Glyma.17G085100	114.262	83.856	75.8465	983.289	919.241	1019.36	3.41392	4.71897e-134
Glyma.19G212800	349.231	343.439	364.868	3929.44	3777.95	3587.85	3.41324	0
Glyma.09G192300	21.0945	21.5806	25.2822	237.473	275.428	210.428	3.41205	9.36272e-51
Glyma.06G088400	31.6418	20.964	26.4314	330.237	268.542	255.897	3.40713	1.45766e-56
Glyma.04G237900	25.1962	11.0986	6.89514	115.026	153.781	179.763	3.40238	3.83148e-24
Glyma.01G244000	4.68767	2.46635	1.14919	40.8158	19.5095	30.6654	3.39663	8.76621e-08
Glyma.02G303900	7.0315	4.31612	3.44757	103.895	40.1666	24.3208	3.39266	3.08801e-10
Glyma.01G091100	19.9226	36.3787	31.6027	363.631	262.804	306.654	3.38816	2.88288e-54
Glyma.06G005100	12.3051	5.54929	8.04433	55.6578	114.762	90.9387	3.38245	1.33879e-18
Glyma.20G147600	6.44554	8.63223	6.89514	85.342	89.5141	56.0436	3.37561	8.01918e-18
Glyma.04G193900	11.1332	7.39905	6.32054	115.026	79.1855	72.9624	3.37544	8.29365e-20
Glyma.01G025200	11.7192	9.86541	16.6632	115.026	135.419	141.695	3.3735	1.26271e-29
Glyma.02G260700	4.68767	5.54929	3.44757	25.9737	45.9046	62.3882	3.36774	3.22882e-11
Glyma.13G176500	7.61746	1.84976	4.02216	81.6315	39.0189	28.5505	3.36383	4.70035e-10
Glyma.01G227900	26.9541	32.0626	30.4535	307.973	265.099	345.779	3.36137	5.65158e-61
Glyma.09G087300	7.0315	3.69953	10.9173	107.605	76.8903	47.5842	3.35463	3.81798e-15
Glyma.13G010500	61.5256	49.327	47.6914	419.289	92.9569	1105.01	3.35159	0.000195715
Glyma.17G045700	1.75788	2.46635	3.44757	33.3947	26.3952	21.1485	3.35022	1.67934e-07
Glyma.13G275000	3.51575	1.84976	0.574595	25.9737	13.7714	22.206	3.34112	8.50077e-06
Glyma.06G255300	14.649	8.63223	7.46973	137.289	83.776	100.456	3.3407	3.88256e-22
Glyma.11G016400	1.75788	1.23318	4.02216	29.6842	18.3619	25.3782	3.33954	9.22825e-07
Glyma.11G025000	5.85958	8.01564	5.17135	77.921	71.1522	47.5842	3.33781	2.54096e-15
Glyma.11G147900	186.921	173.261	209.727	2007.39	1833.89	1940.38	3.33756	1.04249e-242
Glyma.18G200100	23.4383	22.1972	17.2378	207.789	230.671	194.567	3.33535	2.27381e-45
Glyma.03G073778	7.0315	9.86541	6.32054	33.3947	81.4807	106.8	3.33456	3.6326e-15
Glyma.13G330900	4.10171	13.5649	8.04433	129.868	70.0046	69.7902	3.3342	9.54168e-17
Glyma.02G262500	34.5715	41.928	42.52	515.763	343.137	369.042	3.33335	6.11965e-67
Glyma.09G181800	1.75788	3.08294	4.02216	18.5526	33.2809	33.8377	3.33212	6.24359e-08
Glyma.06G106700	37.5013	43.1612	49.9897	534.315	402.813	401.822	3.32934	2.20112e-76
Glyma.17G137400	15.2349	3.08294	12.0665	115.026	103.285	91.9961	3.32682	1.41014e-19
Glyma.05G191500	9.96129	9.24882	5.17135	100.184	65.4141	83.5367	3.32215	1.38519e-18
Glyma.11G048366	14.649	2.46635	6.32054	74.2105	91.8093	67.6753	3.31611	9.70688e-15
Glyma.13G010100	193.366	212.723	196.511	2148.39	1810.94	2056.7	3.31381	4.27311e-235
Glyma.02G134700	4.10171	0.616588	4.02216	33.3947	30.9856	24.3208	3.30628	1.14241e-07
Glyma.18G027100	100.785	107.286	98.2557	1076.05	922.683	1037.34	3.30199	1.0257e-161
Glyma.04G075700	32.8137	27.1299	39.647	411.868	281.166	310.883	3.29866	3.13496e-57
Glyma.15G073100	9.37533	5.54929	8.61892	74.2105	72.2998	84.5941	3.29775	1.90973e-18
Glyma.15G134300	31.0558	22.8138	32.1773	363.631	250.18	255.897	3.29769	3.40682e-51
Glyma.13G270100	297.667	294.112	323.497	3272.68	2948.23	2794.78	3.29299	1.03456e-287
Glyma.20G002000	6.44554	12.3318	8.04433	51.9473	106.728	91.9961	3.28577	7.90988e-18
Glyma.04G231400	48.6345	50.5602	27.5805	504.631	369.532	377.501	3.28312	3.70873e-59
Glyma.15G134900	15.8209	19.7308	19.5362	166.974	181.323	181.877	3.27714	1.90912e-39
Glyma.04G036600	59.7678	69.6744	62.6308	608.526	630.041	616.48	3.27532	6.92821e-117
Glyma.15G042100	158.209	189.909	170.08	2007.39	1456.32	1598.83	3.27525	6.52732e-157
Glyma.13G176200	24.0243	9.86541	25.2822	189.237	167.552	216.772	3.27219	5.68655e-33
Glyma.08G255800	188.093	149.214	168.931	1487.92	1705.36	1673.91	3.27211	2.73006e-198
Glyma.15G023000	7.61746	6.78247	5.17135	48.2368	71.1522	64.503	3.2709	4.70454e-15
Glyma.01G132500	1.75788	6.78247	4.02216	33.3947	42.4618	42.2971	3.26812	8.20699e-10
Glyma.15G026300	18.1647	17.2645	17.2378	118.737	203.128	167.073	3.25543	4.71777e-33
Glyma.18G278800	231.454	247.868	228.689	2348.76	2261.95	2156.09	3.25294	4.43284e-280
Glyma.13G068400	29.8839	13.5649	22.9838	319.105	175.585	161.786	3.25089	1.38324e-29
Glyma.15G052900	4.68767	1.84976	6.89514	22.2631	48.1999	51.8139	3.24583	1.47849e-09
Glyma.04G079300	12.8911	11.0986	6.89514	96.4736	89.5141	105.743	3.24463	8.1139e-22
Glyma.06G194600	62.1116	41.928	51.7135	508.342	456.751	517.082	3.24447	3.80514e-85
Glyma.10G062551	3.51575	1.84976	2.29838	18.5526	35.5761	16.9188	3.24319	1.76123e-06
Glyma.01G225100	14.649	13.5649	18.387	200.368	127.385	130.063	3.24292	9.10265e-30
Glyma.20G101800	1.75788	4.31612	0	11.1316	27.5428	15.8614	3.241	7.36764e-05
Glyma.08G048900	2.34383	2.46635	1.14919	29.6842	20.6571	9.51684	3.24095	2.1024e-05
Glyma.04G043900	5.27363	4.9327	1.14919	48.2368	28.6904	33.8377	3.24085	8.84532e-09
Glyma.14G219100	105.473	132.566	123.538	1076.05	1191.23	1132.5	3.23989	9.04017e-167
Glyma.20G102100	18.1647	28.9796	19.5362	215.21	215.752	198.796	3.23961	1.56478e-42
Glyma.02G154000	28.712	27.1299	30.4535	293.131	261.656	267.529	3.23922	1.72286e-57
Glyma.10G094000	20.5085	24.0469	24.133	178.105	239.852	217.83	3.2366	4.39324e-44
Glyma.06G239500	27.54	41.928	45.9676	423	356.909	322.515	3.23492	2.46986e-60
Glyma.05G085200	154.693	152.297	145.372	1751.37	1359.93	1187.49	3.23143	7.00106e-135
Glyma.13G244800	49.8065	56.1095	60.3324	534.315	508.394	519.197	3.22755	1.12772e-98
Glyma.16G075000	5.27363	9.24882	9.76811	77.921	75.7427	74.0199	3.22449	1.09434e-17
Glyma.06G248900	43.9469	49.327	63.78	482.368	464.785	518.139	3.22232	2.71127e-84
Glyma.02G004800	15.8209	15.4147	10.9173	122.447	133.123	132.178	3.2133	8.41567e-29
Glyma.08G037900	52.7363	54.8763	55.7357	556.578	455.604	516.024	3.21204	1.68227e-92
Glyma.04G028900	8.78938	17.2645	19.5362	137.289	158.371	124.776	3.20768	2.33784e-27
Glyma.04G156850	5.27363	2.46635	7.46973	37.1052	52.7903	47.5842	3.19879	5.32333e-11
Glyma.19G225700	5.27363	5.54929	2.87297	51.9473	45.9046	30.6654	3.19466	2.96948e-10
Glyma.15G250100	86.7218	131.333	102.278	998.131	881.369	1051.08	3.19391	2.96482e-115
Glyma.12G008601	2.34383	2.46635	1.14919	22.2631	2.29523	30.6654	3.19226	0.000219119
Glyma.11G234400	16.9928	22.1972	13.7903	189.237	182.471	119.489	3.19211	7.95154e-30
Glyma.02G145100	456.462	463.058	503.92	4608.47	4266.84	4133.48	3.18768	0
Glyma.05G022600	28.126	26.5133	31.6027	311.684	234.114	253.782	3.1836	2.3667e-51
Glyma.11G180400	12.8911	10.482	6.89514	89.0525	80.3331	103.628	3.18009	6.36371e-20
Glyma.02G106000	15.8209	16.6479	16.0887	155.842	141.157	144.867	3.17566	1.28388e-32
Glyma.10G025600	31.0558	10.482	19.5362	256.026	145.747	164.959	3.16989	7.92028e-26
Glyma.09G006200	5.85958	6.78247	0.574595	51.9473	20.6571	48.6416	3.16969	6.81391e-08
Glyma.17G242100	24.0243	18.4976	12.6411	100.184	199.685	179.763	3.169	6.18833e-27
Glyma.08G199300	142.974	137.499	156.29	1335.79	1327.79	1271.03	3.16797	2.21841e-194
Glyma.16G118000	5.27363	6.78247	4.02216	40.8158	60.8237	40.1822	3.16793	2.26165e-11
Glyma.02G213500	12.8911	6.78247	14.3649	103.895	107.876	95.1684	3.16284	9.3558e-22
Glyma.13G169700	4.10171	0.616588	2.87297	0	32.1333	30.6654	3.16234	7.68666e-05
Glyma.07G237300	7.61746	4.9327	8.61892	44.5263	82.6284	57.101	3.16018	9.19383e-14
Glyma.16G085600	15.2349	9.24882	9.76811	92.7631	95.2521	115.26	3.15962	6.50621e-22
Glyma.17G032600	60.3537	76.4569	74.1227	690.157	616.27	590.044	3.15607	4.88929e-104
Glyma.05G230400	23.4383	18.4976	21.8346	215.21	195.095	167.073	3.15556	4.89937e-39
Glyma.11G162100	14.063	7.39905	2.87297	33.3947	84.9236	88.8238	3.15221	9.45229e-12
Glyma.15G099300	11.7192	4.9327	1.72378	44.5263	63.1189	52.8713	3.15086	1.54048e-10
Glyma.06G120300	73.8308	82.6228	82.7416	834.868	680.536	629.169	3.14302	4.99014e-105
Glyma.07G269500	62.1116	77.6901	60.907	608.526	597.908	566.781	3.14095	4.10186e-101
Glyma.10G245300	125.395	116.535	136.179	1317.24	1024.82	1034.16	3.13989	6.55083e-136
Glyma.07G080600	22.2664	10.482	13.2157	122.447	110.171	169.188	3.13859	6.58244e-24
Glyma.01G042100	40.4311	53.0266	59.7578	397.026	446.423	491.703	3.13823	3.18118e-73
Glyma.03G040400	8.78938	1.84976	4.59676	29.6842	57.3808	43.3545	3.13727	1.75099e-09
Glyma.09G159000	58.0099	68.4413	54.0119	560.289	526.756	505.45	3.13501	1.54126e-93
Glyma.13G274000	11.7192	11.0986	15.5141	111.316	110.171	115.26	3.13383	7.36141e-25
Glyma.03G143900	9.37533	6.78247	2.29838	81.6315	52.7903	34.8951	3.13237	9.51881e-11
Glyma.03G028700	21.6805	21.5806	20.6854	200.368	174.438	189.279	3.12977	9.87581e-40
Glyma.10G145900	4.10171	3.69953	7.46973	63.0789	36.7237	40.1822	3.12662	1.51203e-10
Glyma.08G027000	79.6903	83.856	90.2114	742.105	714.965	759.232	3.12577	5.21275e-127
Glyma.13G211000	23.4383	26.5133	29.3043	282	236.409	188.222	3.12405	1.77033e-42
Glyma.17G160100	148.833	152.297	133.306	1410	1250.9	1155.77	3.12365	8.65945e-163
Glyma.19G207100	21.0945	12.9483	16.0887	163.263	133.123	145.925	3.12023	4.89539e-30
Glyma.07G086300	7.0315	3.69953	6.89514	48.2368	50.4951	53.9288	3.1184	3.38462e-12
Glyma.01G077100	89.0657	82.0062	101.703	820.026	758.574	783.553	3.10699	2.99905e-126
Glyma.20G034600	11.7192	14.7981	12.6411	118.737	109.024	111.03	3.10552	6.00663e-25
Glyma.16G151500	12.8911	3.69953	18.387	66.7894	117.057	111.03	3.10505	1.01741e-15
Glyma.11G082300	5.85958	3.08294	4.59676	33.3947	41.3142	40.1822	3.10403	1.24168e-09
Glyma.06G179200	35.7435	30.2128	27.5805	315.394	240.999	260.127	3.10036	2.56713e-50
Glyma.19G025200	66.7993	46.2441	65.5038	571.421	488.884	487.474	3.09822	2.01398e-80
Glyma.15G241300	21.0945	14.7981	24.133	189.237	189.357	140.638	3.09251	3.28596e-32
Glyma.02G202500	24.0243	31.446	22.9838	222.631	200.833	243.208	3.09071	6.12022e-43
Glyma.16G090500	13.477	6.16588	12.6411	70.4999	73.4474	125.834	3.09033	1.07221e-16
Glyma.14G134100	779.911	842.259	782.023	7669.65	6331.4	6496.83	3.08763	1.39468e-290
Glyma.11G042000	188.679	138.732	149.395	1380.31	1332.38	1345.05	3.08628	3.19239e-156
Glyma.20G237800	5.27363	4.9327	2.29838	66.7894	13.7714	33.8377	3.08551	2.75646e-07
Glyma.10G145300	344.544	369.953	380.382	3320.92	2887.4	3116.24	3.08513	4.46685e-273
Glyma.06G091900	63.2835	51.1768	58.0341	448.973	491.18	511.795	3.08334	5.66098e-86
Glyma.04G196400	220.906	248.485	262.015	2200.34	1961.28	2048.24	3.07992	8.96787e-221
Glyma.19G254300	57.4239	78.3067	56.8849	523.184	563.48	531.886	3.07789	7.94618e-87
Glyma.13G349300	6.44554	14.7981	8.61892	126.158	33.2809	98.3407	3.06279	4.12271e-12
Glyma.16G058850	2.34383	3.69953	0.574595	14.8421	20.6571	17.9763	3.05624	5.32695e-05
Glyma.10G197400	49.2205	33.9123	28.1551	382.184	291.494	269.644	3.05523	6.17008e-46
Glyma.14G031000	622.288	622.137	602.175	6237.39	4599.65	4582.89	3.05521	6.15891e-186
Glyma.20G174800	211.531	197.925	209.152	1944.31	1613.55	1624.21	3.0538	2.1172e-188
Glyma.04G198400	101.371	117.768	138.477	994.42	994.983	978.12	3.05138	3.10345e-133
Glyma.14G078900	14.063	12.3318	12.0665	159.552	111.319	62.3882	3.051	3.98941e-18
Glyma.11G087600	45.1188	49.9436	66.653	445.263	431.504	462.095	3.04821	7.18593e-73
Glyma.07G090400	94.3393	82.0062	80.4433	723.552	734.474	669.351	3.04693	8.13282e-115
Glyma.20G237200	11.1332	16.6479	16.0887	96.4736	136.566	121.604	3.04691	2.99873e-24
Glyma.02G111200	8.20342	11.7152	8.04433	55.6578	90.6617	77.1922	3.04524	3.49547e-16
Glyma.04G208700	12.8911	1.84976	5.17135	40.8158	66.5617	53.9288	3.04318	7.10345e-10
Glyma.19G247500	35.1575	36.3787	39.647	270.868	350.023	285.505	3.0422	7.43862e-55
Glyma.19G209600	19.3366	23.4303	28.1551	189.237	247.885	144.867	3.03747	3.4037e-31
Glyma.20G101900	7.61746	12.3318	15.5141	122.447	82.6284	94.111	3.03744	1.99964e-19
Glyma.04G042300	86.1359	66.5915	66.653	671.605	568.07	580.527	3.03736	6.1474e-92
Glyma.05G074200	14.063	26.5133	16.0887	200.368	103.285	170.246	3.03472	9.03088e-24
Glyma.20G229700	117.192	144.282	97.1065	949.894	998.426	977.062	3.03342	6.47945e-118
Glyma.03G238700	4.10171	3.08294	0	18.5526	18.3619	21.1485	3.03052	5.88495e-05
Glyma.15G110600	2.34383	3.08294	2.29838	0	27.5428	29.6079	3.02865	9.48974e-05
Glyma.11G055700	131.841	98.6541	80.4433	909.078	798.741	840.654	3.02848	5.85301e-93
Glyma.12G234700	16.9928	15.4147	26.4314	178.105	145.747	162.844	3.02815	2.2261e-30
Glyma.18G231500	73.2448	110.986	79.2941	753.236	750.541	648.203	3.02643	9.17342e-89
Glyma.05G238200	35.7435	40.0782	23.5584	233.763	286.904	277.046	3.02621	2.67585e-45
Glyma.05G011200	2.92979	2.46635	3.44757	7.42105	29.838	29.6079	3.02381	7.61338e-06
Glyma.02G292700	2.34383	2.46635	2.87297	7.42105	27.5428	23.2634	3.02354	2.29623e-05
Glyma.13G228400	58.0099	53.6431	59.1832	534.315	464.785	408.167	3.02005	1.73195e-76
Glyma.07G030800	4.10171	3.69953	4.59676	33.3947	18.3619	48.6416	3.0199	1.22188e-07
Glyma.15G007300	16.4068	2.46635	6.32054	85.342	56.2332	67.6753	3.01904	2.68976e-11
Glyma.03G015900	7.0315	2.46635	3.44757	48.2368	47.0523	13.7465	3.01847	4.52894e-07
Glyma.11G085900	85.5499	68.4413	66.0784	701.289	504.951	595.331	3.01285	5.04885e-80
Glyma.12G200500	73.8308	77.6901	66.653	667.894	569.218	544.575	3.01246	8.93637e-94
Glyma.07G200700	6.44554	3.69953	0	44.5263	18.3619	23.2634	3.0101	1.03642e-05
Glyma.05G168300	11.7192	8.63223	18.387	92.7631	110.171	105.743	3.00435	2.32823e-20
Glyma.13G159550	4.68767	1.84976	0.574595	29.6842	9.18093	21.1485	2.99895	9.67881e-05
Glyma.06G193133	1.75788	2.46635	2.29838	25.9737	19.5095	9.51684	2.99397	6.91977e-05
Glyma.06G166100	19.3366	17.2645	15.5141	144.71	152.633	119.489	2.99165	7.76309e-28
Glyma.05G116900	4.10171	12.3318	2.87297	77.921	41.3142	40.1822	2.98932	2.3066e-09
Glyma.17G224900	4.10171	1.84976	3.44757	37.1052	22.9523	19.0337	2.9876	1.87761e-06
Glyma.18G298401	4.10171	3.69953	5.17135	59.3684	12.6238	38.0674	2.98705	3.96664e-07
Glyma.17G065000	27.54	29.5962	32.1773	170.684	261.656	255.897	2.98418	2.98084e-40
Glyma.13G168700	63.2835	65.3583	54.5865	463.815	501.508	476.899	2.98331	9.58894e-84
Glyma.15G152000	232.04	308.294	349.354	2831.13	2118.5	2119.08	2.98142	1.79775e-110
Glyma.19G193400	18.7507	8.63223	4.02216	81.6315	94.1045	71.905	2.98045	1.652e-13
Glyma.19G171500	2.92979	1.23318	3.44757	25.9737	18.3619	17.9763	2.97576	1.67454e-05
Glyma.03G254900	3.51575	3.69953	7.46973	48.2368	39.0189	31.7228	2.97157	5.81733e-09
Glyma.12G200400	12.8911	1.84976	7.46973	55.6578	57.3808	61.3308	2.971	1.04484e-10
Glyma.06G168300	12.3051	11.7152	16.0887	166.974	64.2665	99.3981	2.96899	4.24976e-17
Glyma.08G220500	314.66	352.688	310.856	2589.94	2642.96	2426.79	2.96836	3.78805e-243
Glyma.04G032800	76.1746	90.0218	63.2054	608.526	599.056	579.47	2.96108	2.25576e-89
Glyma.08G296600	2.34383	3.08294	2.29838	14.8421	28.6904	14.804	2.95932	2.77477e-05
Glyma.01G021000	3.51575	3.69953	1.72378	33.3947	16.0666	23.2634	2.9586	5.29581e-06
Glyma.08G049800	18.1647	13.5649	9.19351	89.0525	107.876	115.26	2.95729	2.1161e-20
Glyma.08G118900	19.3366	22.1972	15.5141	181.816	142.304	129.006	2.95686	3.25756e-28
Glyma.04G104400	15.8209	6.78247	12.0665	118.737	84.9236	75.0773	2.95566	4.98818e-17
Glyma.19G245400	5.27363	3.69953	1.72378	33.3947	19.5095	31.7228	2.95549	1.0417e-06
Glyma.13G271900	15.2349	16.0313	15.5141	122.447	117.057	123.719	2.95542	1.6521e-25
Glyma.07G139900	4.68767	4.9327	6.89514	59.3684	29.838	44.4119	2.9535	1.12577e-09
Glyma.13G281000	2.34383	1.23318	4.59676	37.1052	11.4762	20.0911	2.95114	2.86056e-05
Glyma.06G040400	293.565	241.702	243.628	2515.73	1771.92	1787.05	2.94999	1.21715e-117
Glyma.19G010900	457.048	463.058	466.571	3632.6	3444	3631.2	2.94754	0
Glyma.06G202300	47.4626	35.7621	48.8405	378.473	344.285	306.654	2.94333	7.15314e-57
Glyma.04G076900	13.477	19.7308	15.5141	85.342	168.7	108.915	2.94058	9.14181e-21
Glyma.03G090500	4.68767	1.23318	4.02216	22.2631	18.3619	34.8951	2.939	4.54003e-06
Glyma.20G018200	19.3366	19.7308	18.9616	166.974	118.204	164.959	2.93776	4.16987e-28
Glyma.06G304900	16.4068	14.7981	17.2378	100.184	122.795	139.58	2.93319	1.92497e-24
Glyma.08G200100	12.8911	15.4147	8.04433	89.0525	99.8426	86.709	2.93238	1.61415e-18
Glyma.20G184800	90.2376	90.6384	89.6368	749.526	710.374	621.767	2.93201	8.43686e-105
Glyma.10G228800	6.44554	1.84976	6.89514	37.1052	32.1333	46.5268	2.92867	1.98512e-08
Glyma.U031126	219.148	257.734	210.876	1729.1	1751.26	1744.75	2.92747	1.38183e-189
Glyma.01G032600	2.92979	6.78247	7.46973	55.6578	33.2809	45.4693	2.92617	1.56107e-09
Glyma.07G245400	27.54	33.9123	21.8346	259.737	192.8	193.509	2.92601	3.46369e-36
Glyma.09G091800	16.9928	8.63223	22.9838	144.71	119.352	112.087	2.92118	4.31952e-21
Glyma.08G176300	115.434	114.069	129.858	949.894	879.074	899.87	2.91777	2.53222e-133
Glyma.20G192600	19.9226	9.24882	9.76811	89.0525	90.6617	112.087	2.91767	9.49121e-18
Glyma.10G017200	13.477	9.86541	6.89514	77.921	56.2332	94.111	2.91556	1.56659e-14
Glyma.11G016600	16.4068	9.24882	23.5584	155.842	117.057	108.915	2.91493	7.42293e-21
Glyma.07G220200	27.54	33.9123	20.6854	259.737	173.29	198.796	2.91196	1.4394e-33
Glyma.05G022200	203.914	186.826	188.467	1703.13	1263.53	1435.99	2.91181	5.67308e-137
Glyma.17G064900	116.02	133.8	102.852	871.973	900.879	874.492	2.91144	2.48964e-121
Glyma.05G176100	21.6805	16.6479	20.1108	159.552	131.976	152.269	2.90927	7.93908e-29
Glyma.09G235500	5.27363	12.9483	11.4919	55.6578	71.1522	89.8813	2.90687	6.68643e-14
Glyma.13G267851	22.8524	25.8967	25.2822	192.947	201.98	162.844	2.90633	4.18748e-35
Glyma.13G292102	14.063	14.1815	25.2822	115.026	135.419	145.925	2.90523	9.73318e-24
Glyma.05G218400	41.603	52.41	41.9454	311.684	307.561	389.133	2.90464	3.70988e-54
Glyma.04G199400	79.1044	70.291	56.3103	567.71	508.394	477.957	2.90459	7.52115e-76
Glyma.02G236550	1.17192	0	6.32054	7.42105	22.9523	23.2634	2.90068	0.000557541
Glyma.09G166000	31.6418	24.0469	31.6027	196.658	245.59	203.026	2.89693	1.37249e-38
Glyma.20G220100	84.964	106.053	107.449	782.92	713.817	734.912	2.89565	3.45338e-106
Glyma.03G189200	3.51575	4.9327	3.44757	29.6842	32.1333	26.4357	2.89235	2.72345e-07
Glyma.20G021500	22.8524	20.964	19.5362	126.158	191.652	142.753	2.88997	6.31248e-28
Glyma.17G082900	8.20342	2.46635	1.72378	44.5263	25.2476	26.4357	2.88996	1.42911e-06
Glyma.02G158600	1.75788	2.46635	3.44757	25.9737	21.8047	11.6317	2.88821	4.6751e-05
Glyma.18G265800	8.78938	30.2128	16.0887	133.579	150.338	121.604	2.88731	3.71505e-19
Glyma.09G038900	9.96129	14.1815	9.19351	63.0789	88.3664	87.7664	2.88397	2.40094e-16
Glyma.05G149800	77.9325	82.6228	99.9795	808.894	566.922	583.7	2.8836	8.81134e-74
Glyma.07G239700	21.6805	11.7152	12.0665	144.71	87.2188	113.145	2.88265	2.50991e-19
Glyma.04G010600	28.712	28.363	30.4535	270.868	219.195	170.246	2.87723	9.11784e-36
Glyma.07G021500	21.6805	16.0313	18.387	141	129.681	142.753	2.87609	4.5131e-27
Glyma.05G096800	24.6103	24.0469	34.4757	282	166.404	181.877	2.87141	1.35316e-30
Glyma.11G017100	319.347	364.403	376.934	2597.37	2567.22	2598.1	2.87128	5.56639e-233
Glyma.06G042000	10.5473	7.39905	2.87297	66.7894	42.4618	47.5842	2.87024	4.87742e-10
Glyma.01G157300	110.16	86.9389	81.5924	504.631	781.527	717.993	2.86963	5.9547e-69
Glyma.04G229800	12.3051	8.63223	12.6411	92.7631	79.1855	77.1922	2.86557	5.28144e-17
Glyma.18G153800	15.2349	15.4147	17.8124	74.2105	148.042	117.374	2.86057	2.67161e-20
Glyma.15G117600	46.2907	41.3114	43.6692	367.342	313.299	288.678	2.86054	1.50635e-54
Glyma.05G105000	92.5814	82.6228	70.1005	612.236	607.089	566.781	2.86048	2.31927e-88
Glyma.09G179000	110.16	102.354	104.576	845.999	767.755	709.533	2.85946	6.04616e-111
Glyma.05G196200	2.34383	3.69953	2.87297	11.1316	32.1333	17.9763	2.85833	3.06135e-05
Glyma.13G115500	396.694	408.798	417.73	3035.21	2816.25	3025.3	2.85711	2.6984e-268
Glyma.01G141900	21.0945	6.78247	15.5141	148.421	109.024	68.7327	2.85678	4.97439e-15
Glyma.06G048500	8.20342	2.46635	5.74595	18.5526	63.1189	31.7228	2.85165	2.89871e-07
Glyma.08G338900	9.96129	13.5649	6.32054	92.7631	53.938	74.0199	2.84906	1.30514e-13
Glyma.07G200300	1.75788	4.31612	4.02216	29.6842	32.1333	12.6891	2.84804	1.17477e-05
Glyma.04G186000	15.8209	9.24882	11.4919	63.0789	82.6284	108.915	2.84049	5.66166e-16
Glyma.10G012900	14.649	14.1815	14.3649	133.579	96.3998	88.8238	2.83575	3.97588e-20
Glyma.06G078700	5.27363	4.31612	4.02216	22.2631	32.1333	39.1248	2.83374	1.79704e-07
Glyma.03G168000	403.725	390.917	402.216	3176.21	2821.99	2580.12	2.83305	2.22079e-208
Glyma.14G078400	10.5473	1.84976	4.02216	33.3947	39.0189	43.3545	2.83296	1.41167e-07
Glyma.17G259100	13.477	11.7152	8.61892	77.921	88.3664	72.9624	2.82788	3.78662e-16
Glyma.02G217600	82.0342	73.9905	70.6751	545.447	540.527	525.541	2.82701	8.48346e-87
Glyma.08G271000	5.85958	1.23318	1.72378	37.1052	21.8047	8.45941	2.82102	0.00013104
Glyma.15G061800	23.4383	11.7152	16.6632	129.868	92.9569	145.925	2.82081	5.81376e-20
Glyma.15G078400	5.27363	7.39905	6.89514	11.1316	51.6427	65.5605	2.81798	5.31494e-08
Glyma.04G044300	10.5473	7.39905	6.89514	63.0789	56.2332	57.101	2.81376	1.87781e-12
Glyma.04G087900	13.477	6.16588	16.6632	92.7631	74.595	90.9387	2.81158	2.61343e-15
Glyma.11G122200	16.9928	12.3318	7.46973	107.605	74.595	82.4793	2.81155	9.77204e-16
Glyma.11G124400	11.1332	19.7308	10.9173	129.868	92.9569	79.307	2.81145	3.93457e-17
Glyma.19G066350	10.5473	4.9327	4.02216	33.3947	43.6094	56.0436	2.81098	5.28519e-09
Glyma.12G117900	123.637	108.519	109.173	805.183	794.15	795.185	2.80888	5.59218e-117
Glyma.09G067100	20.5085	12.3318	16.6632	111.316	109.024	124.776	2.80474	1.09424e-21
Glyma.13G251400	17.5788	9.86541	12.0665	92.7631	94.1045	89.8813	2.80436	7.60911e-18
Glyma.17G133800	55.0801	36.9953	51.1389	322.815	344.285	330.975	2.80272	1.06848e-52
Glyma.19G228400	4.68767	7.39905	5.74595	63.0789	34.4285	33.8377	2.80055	6.30289e-09
Glyma.08G204500	38.6733	44.3943	48.8405	274.579	301.823	330.975	2.79738	8.87459e-51
Glyma.02G118500	278.33	278.698	272.358	2137.26	1856.84	1812.43	2.7972	6.14718e-187
Glyma.07G137200	22.8524	20.3474	8.04433	155.842	106.728	101.513	2.79253	1.6603e-17
Glyma.15G257600	15.2349	9.86541	10.3427	118.737	68.857	69.7902	2.79242	4.53001e-15
Glyma.18G201900	1.17192	4.9327	6.32054	18.5526	24.0999	40.1822	2.79095	6.29747e-06
Glyma.19G019200	178.717	194.842	190.191	1428.55	1219.92	1279.49	2.79009	7.9944e-152
Glyma.07G140100	22.8524	27.1299	23.5584	166.974	172.142	168.131	2.78979	5.68446e-32
Glyma.04G079600	2176.84	2318.99	2369.05	16871.7	15164.6	15481.8	2.78968	0
Glyma.02G072200	13.477	8.63223	4.59676	77.921	59.676	51.8139	2.78788	1.7347e-11
Glyma.11G091400	155.279	117.152	150.544	1150.26	902.026	884.009	2.77655	5.47607e-93
Glyma.14G056200	119.536	128.867	117.792	964.736	731.031	838.539	2.77429	6.85181e-100
Glyma.15G079200	8.78938	28.363	30.4535	196.658	146.895	127.949	2.77418	2.84976e-18
Glyma.15G251700	8.20342	9.24882	2.29838	63.0789	36.7237	40.1822	2.77399	1.36184e-08
Glyma.01G056202	9.37533	5.54929	12.0665	51.9473	70.0046	60.2733	2.77374	4.25411e-12
Glyma.13G221200	12.3051	9.86541	9.19351	107.605	71.1522	45.4693	2.76273	1.3001e-12
Glyma.05G095600	7.61746	5.54929	3.44757	33.3947	42.4618	34.8951	2.75527	4.09694e-08
Glyma.06G122400	6.44554	4.31612	2.29838	25.9737	34.4285	26.4357	2.75269	1.38315e-06
Glyma.18G190000	3384.5	3386.92	3434.93	24489.5	22119.2	22202.8	2.75196	0
Glyma.08G050000	9.37533	14.1815	12.6411	92.7631	63.1189	90.9387	2.75001	2.55036e-15
Glyma.09G163900	55.6661	40.6948	32.7519	274.579	257.066	332.032	2.7494	2.5572e-39
Glyma.11G254600	14.649	16.0313	13.7903	81.6315	111.319	99.3981	2.74712	5.6409e-19
Glyma.13G231900	35.7435	28.9796	38.4978	200.368	234.114	249.553	2.74668	1.21354e-38
Glyma.19G159500	36.9154	35.7621	15.5141	211.5	182.471	199.854	2.74615	3.02941e-26
Glyma.18G236233	38.6733	28.9796	43.0946	263.447	255.918	228.404	2.74231	3.23409e-40
Glyma.15G094600	5.27363	8.01564	3.44757	37.1052	28.6904	45.4693	2.74197	7.70703e-08
Glyma.10G287200	7.61746	8.63223	2.87297	37.1052	70.0046	19.0337	2.73907	6.73378e-07
Glyma.11G020800	8.20342	6.16588	12.6411	63.0789	59.676	59.2159	2.73902	5.06169e-12
Glyma.19G260400	26.9541	41.3114	35.0503	233.763	235.261	221.002	2.73876	5.19553e-38
Glyma.09G032900	66.7993	61.6588	45.393	430.421	406.256	333.089	2.73657	5.89679e-52
Glyma.19G138000	29.2979	33.2957	45.9676	237.473	255.918	228.404	2.73273	6.87537e-38
Glyma.10G207100	110.16	103.587	131.582	864.552	743.655	712.706	2.73209	8.53156e-93
Glyma.03G261300	38.6733	34.5289	31.0281	230.052	236.409	225.232	2.73095	2.00968e-40
Glyma.17G036400	105.473	114.069	110.322	842.289	673.651	702.131	2.73052	2.25099e-95
Glyma.11G107000	16.4068	4.9327	20.6854	77.921	100.99	97.2833	2.72933	1.49236e-13
Glyma.11G123200	7.61746	4.9327	0.574595	18.5526	35.5761	29.6079	2.72747	1.55483e-05
Glyma.17G093400	18.7507	14.7981	16.6632	103.895	107.876	118.432	2.72678	4.06494e-21
Glyma.20G102300	47.4626	38.845	14.9395	211.5	229.523	225.232	2.72587	1.43779e-23
Glyma.09G087400	106.644	138.732	116.068	760.657	832.022	784.611	2.72411	1.09842e-99
Glyma.U007802	6.44554	4.9327	3.44757	81.6315	17.2142	10.5743	2.72036	3.24954e-05
Glyma.04G062600	8.78938	16.0313	18.387	103.895	109.024	74.0199	2.71586	6.3209e-16
Glyma.12G017300	12.8911	3.69953	3.44757	33.3947	43.6094	51.8139	2.71571	1.12911e-07
Glyma.13G025000	15.2349	9.24882	14.3649	96.4736	76.8903	85.6516	2.71189	3.7778e-16
Glyma.06G153500	21.6805	21.5806	17.8124	155.842	117.057	134.293	2.7117	3.11984e-24
Glyma.19G214500	6.44554	3.69953	2.29838	25.9737	25.2476	29.6079	2.70774	3.80535e-06
Glyma.07G029400	0	1.84976	6.32054	25.9737	18.3619	11.6317	2.70556	0.00072546
Glyma.01G238800	103.129	119.001	96.5319	723.552	632.336	727.51	2.70492	5.79476e-90
Glyma.16G115600	62.1116	47.4773	69.526	423	425.766	326.745	2.70022	4.65613e-50
Glyma.04G052600	268.369	277.465	254.545	1855.26	1719.13	1644.3	2.69785	4.28527e-177
Glyma.02G198300	120.121	127.634	125.262	860.841	776.936	793.07	2.69509	9.33977e-112
Glyma.07G229100	44.5328	40.0782	27.0059	230.052	238.704	248.495	2.69203	1.0454e-36
Glyma.02G055200	10.5473	5.54929	7.46973	44.5263	56.2332	49.6991	2.69129	3.12961e-10
Glyma.20G145800	160.553	184.36	172.953	1280.13	1095.97	1001.38	2.69029	4.38102e-114
Glyma.05G196300	34.5715	32.0626	36.7741	267.158	205.423	209.37	2.68953	4.57215e-37
Glyma.20G101400	64.4554	69.6744	56.3103	493.5	350.023	403.937	2.68633	5.61834e-55
Glyma.06G183000	27.54	24.0469	27.5805	189.237	149.19	177.648	2.68595	9.65581e-30
Glyma.02G080200	101.957	112.836	84.4654	619.657	625.451	667.236	2.68183	2.01292e-83
Glyma.17G011100	7.0315	1.23318	0	37.1052	9.18093	11.6317	2.68092	0.00188058
Glyma.19G157500	4.68767	7.39905	8.04433	44.5263	45.9046	39.1248	2.67963	4.46972e-09
Glyma.18G096700	12.3051	6.78247	7.46973	74.2105	58.5284	43.3545	2.67803	8.84448e-11
Glyma.02G059500	15.2349	14.1815	9.76811	51.9473	84.9236	103.628	2.67722	4.71081e-14
Glyma.13G065451	9.37533	6.16588	7.46973	77.921	45.9046	32.7802	2.67522	2.70803e-09
Glyma.09G091900	133.013	131.333	142.499	920.21	849.236	844.884	2.67513	1.88862e-116
Glyma.09G096300	31.6418	51.7934	44.8184	337.658	261.656	235.806	2.67414	2.03382e-36
Glyma.17G007400	195.124	182.51	171.229	1332.08	1146.47	1058.48	2.67344	1.04126e-118
Glyma.01G225800	1013.12	1055.6	1005.54	6667.81	6457.64	6448.19	2.66946	0
Glyma.18G080000	597.678	647.417	647.568	4337.6	3977.64	3767.61	2.66945	5.53047e-235
Glyma.14G063700	8.20342	8.63223	8.04433	37.1052	59.676	56.0436	2.669	1.65687e-10
Glyma.05G220100	9.96129	6.16588	6.32054	40.8158	42.4618	57.101	2.66814	1.64379e-09
Glyma.19G228200	33.3996	34.5289	42.52	230.052	263.952	207.256	2.66687	7.14885e-37
Glyma.13G206500	24.0243	15.4147	10.3427	100.184	98.695	115.26	2.66608	5.79059e-17
Glyma.14G071600	47.4626	54.2597	49.9897	319.105	347.728	295.022	2.66544	7.93763e-51
Glyma.06G235500	26.9541	22.8138	20.6854	166.974	140.009	145.925	2.66525	1.93801e-26
Glyma.13G167700	33.9856	31.446	35.6249	222.631	196.242	224.174	2.66232	1.41993e-36
Glyma.05G064600	4.10171	2.46635	1.72378	25.9737	10.3285	19.0337	2.66217	0.000220757
Glyma.03G153200	31.0558	26.5133	45.393	148.421	285.756	203.026	2.66173	3.11915e-25
Glyma.13G358800	38.6733	30.8294	32.7519	189.237	215.752	233.691	2.66162	1.47353e-35
Glyma.08G181400	9.37533	3.08294	5.74595	51.9473	30.9856	37.0099	2.66116	1.10379e-07
Glyma.08G187200	2.92979	3.69953	6.32054	25.9737	20.6571	34.8951	2.66113	5.10981e-06
Glyma.06G319640	29.2979	27.1299	20.6854	185.526	174.438	134.293	2.65913	2.56599e-26
Glyma.13G062500	15.2349	20.964	19.5362	144.71	112.466	103.628	2.65831	1.03782e-20
Glyma.07G073500	90.2376	108.519	109.173	786.631	625.451	559.379	2.6547	8.26539e-71
Glyma.02G029500	4.10171	3.69953	10.9173	29.6842	49.3475	35.9525	2.64671	2.8494e-07
Glyma.13G162900	90.2376	93.1048	75.8465	471.236	570.365	560.436	2.64611	4.61041e-72
Glyma.18G061100	155.279	180.66	199.384	1209.63	1159.09	1000.33	2.64509	3.67757e-106
Glyma.09G038000	4.68767	2.46635	3.44757	14.8421	17.2142	31.7228	2.64227	5.19094e-05
Glyma.19G115500	16.4068	14.1815	20.1108	103.895	91.8093	120.547	2.6422	1.08315e-18
Glyma.01G152500	17.5788	17.2645	7.46973	74.2105	66.5617	118.432	2.64103	7.68905e-13
Glyma.13G081100	77.9325	81.3896	63.78	456.394	500.361	430.373	2.63922	3.52737e-64
Glyma.02G059400	9.96129	11.7152	15.5141	74.2105	73.4474	82.4793	2.63435	1.81427e-14
Glyma.06G046500	13.477	8.63223	4.59676	51.9473	44.757	67.6753	2.63371	1.26272e-09
Glyma.14G089048	7.61746	2.46635	3.44757	3.71052	40.1666	33.8377	2.63339	6.72399e-05
Glyma.10G142600	62.6976	43.7777	36.1995	330.237	286.904	277.046	2.63245	1.58483e-38
Glyma.11G239400	354.505	331.724	316.602	2393.29	1950.95	1924.52	2.63242	7.1443e-147
Glyma.15G250050	24.0243	41.3114	36.7741	252.316	176.733	214.658	2.63223	2.03355e-29
Glyma.07G104500	310.558	339.123	314.878	1981.42	1969.31	2020.74	2.63119	1.12334e-196
Glyma.12G059200	7.61746	2.46635	3.44757	37.1052	30.9856	19.0337	2.63067	7.37598e-06
Glyma.20G192200	38.6733	38.2285	41.9454	274.579	237.557	232.634	2.62775	1.28023e-40
Glyma.08G346900	46.2907	32.0626	38.4978	215.21	242.147	256.955	2.62623	4.46461e-37
Glyma.11G074200	5.27363	7.39905	8.04433	22.2631	35.5761	63.4456	2.62399	1.19377e-07
Glyma.04G237300	128.325	126.401	144.798	1009.26	807.922	684.155	2.62336	5.39262e-76
Glyma.08G203800	7.0315	7.39905	7.46973	63.0789	39.0189	39.1248	2.62192	3.25269e-09
Glyma.12G029100	12.3051	9.86541	22.4092	96.4736	65.4141	114.202	2.62032	1.80323e-13
Glyma.15G270400	156.451	131.95	167.782	1016.68	796.446	1004.56	2.61736	2.00655e-87
Glyma.08G316700	250.79	251.568	264.314	1658.6	1475.83	1589.31	2.61689	1.61457e-162
Glyma.13G010150	2.92979	4.31612	1.72378	33.3947	14.919	11.6317	2.61602	0.000218074
Glyma.20G114400	15.8209	10.482	18.9616	85.342	97.5474	93.0536	2.61601	2.51858e-16
Glyma.18G035300	7.0315	6.16588	4.02216	33.3947	32.1333	39.1248	2.61503	1.80056e-07
Glyma.04G151600	55.0801	35.7621	45.9676	371.052	251.328	240.036	2.61463	2.47685e-34
Glyma.06G210200	77.3465	70.9076	65.5038	467.526	440.685	409.224	2.61299	2.78863e-64
Glyma.14G173200	2.34383	11.7152	8.04433	40.8158	47.0523	45.4693	2.61159	7.09855e-08
Glyma.16G039600	11.1332	21.5806	14.9395	118.737	87.2188	90.9387	2.60876	3.2366e-16
Glyma.09G218700	9.37533	4.9327	4.59676	51.9473	27.5428	40.1822	2.60688	1.39865e-07
Glyma.18G042000	2.34383	1.84976	8.04433	14.8421	26.3952	30.6654	2.60627	5.91363e-05
Glyma.11G217100	21.0945	20.964	13.2157	159.552	105.581	84.5941	2.60422	6.72785e-17
Glyma.19G232200	33.3996	19.7308	21.26	55.6578	179.028	210.428	2.60245	5.81372e-06
Glyma.08G344600	14.649	9.24882	14.9395	63.0789	98.695	69.7902	2.60176	1.81672e-13
Glyma.01G183200	16.4068	11.7152	4.59676	66.7894	74.595	57.101	2.60132	1.42466e-10
Glyma.10G287100	9.37533	2.46635	5.74595	18.5526	37.8713	45.4693	2.60021	1.96991e-06
Glyma.17G058800	2.34383	1.23318	5.74595	29.6842	14.919	15.8614	2.5989	0.000223824
Glyma.07G043000	70.901	70.291	78.1449	448.973	437.242	442.004	2.59521	5.015e-67
Glyma.15G112500	78.5184	86.3223	81.5924	560.289	442.98	503.335	2.59509	1.52831e-67
Glyma.17G121900	366.224	373.652	349.354	2322.79	2180.47	2102.16	2.59486	4.62307e-195
Glyma.19G146900	18.7507	28.363	8.61892	126.158	111.319	101.513	2.59462	4.53126e-15
Glyma.10G192900	612.913	585.142	670.552	4311.63	3606.96	3399.63	2.59103	1.98626e-161
Glyma.19G261100	5.85958	4.9327	6.32054	44.5263	20.6571	41.2396	2.58983	5.6619e-07
Glyma.15G057700	29.2979	43.1612	38.4978	259.737	203.128	215.715	2.58957	1.88078e-33
Glyma.16G172600	130.083	113.452	82.7416	671.605	587.579	706.361	2.58941	5.22968e-63
Glyma.16G154600	7.0315	8.01564	2.29838	33.3947	27.5428	42.2971	2.58712	1.11859e-06
Glyma.11G238400	99.027	99.2707	104.576	571.421	593.318	643.973	2.58642	6.28197e-84
Glyma.02G081700	5.85958	2.46635	2.87297	14.8421	30.9856	19.0337	2.58395	6.72674e-05
Glyma.04G029850	3.51575	4.9327	1.14919	22.2631	12.6238	23.2634	2.58341	0.000215149
Glyma.18G231400	77.3465	109.136	119.516	664.184	642.665	538.23	2.58264	2.98657e-60
Glyma.13G065400	190.436	170.795	192.489	1269	1007.61	1077.52	2.58262	3.66728e-109
Glyma.20G178000	53.3222	68.4413	55.1611	393.315	366.09	310.883	2.58196	8.37065e-49
Glyma.11G131200	359.193	335.424	318.325	2289.39	1953.24	1861.07	2.58036	1.81545e-147
Glyma.10G150600	7.0315	16.0313	8.04433	77.921	78.0379	33.8377	2.57841	3.22676e-09
Glyma.08G028300	39.8452	27.7465	29.8789	196.658	197.39	189.279	2.5778	6.03227e-31
Glyma.18G215900	26.9541	28.363	25.2822	189.237	159.519	141.695	2.57661	8.9044e-27
Glyma.19G095400	47.4626	48.7104	44.2438	289.421	266.247	284.448	2.57581	6.54486e-45
Glyma.07G168851	5.27363	1.84976	6.32054	29.6842	24.0999	27.4931	2.56991	9.74623e-06
Glyma.06G078100	56.838	69.6744	83.3162	385.894	416.585	435.66	2.56991	8.69519e-54
Glyma.09G070400	3.51575	8.63223	4.59676	40.8158	42.4618	17.9763	2.56384	3.5114e-06
Glyma.10G262500	4.10171	1.84976	3.44757	11.1316	25.2476	16.9188	2.56373	0.000246856
Glyma.06G042100	114.262	118.385	111.471	653.052	641.517	729.624	2.56212	2.79749e-88
Glyma.07G121900	924.642	1002.57	973.938	6203.99	5593.48	5379.13	2.56162	1.49584e-238
Glyma.02G243600	94.3393	125.167	136.754	871.973	617.417	646.088	2.56124	2.06892e-59
Glyma.09G195502	11.1332	11.0986	14.3649	103.895	51.6427	70.8476	2.56109	2.69636e-12
Glyma.02G009000	24.6103	26.5133	22.4092	144.71	144.6	143.81	2.55919	4.54527e-25
Glyma.15G234700	33.3996	31.446	31.6027	163.263	144.6	252.725	2.55876	2.28605e-24
Glyma.17G115300	42.189	24.0469	16.6632	100.184	169.847	204.083	2.5566	1.00677e-16
Glyma.04G011200	7.61746	3.08294	6.32054	29.6842	36.7237	32.7802	2.55548	7.98879e-07
Glyma.05G159500	4.68767	6.16588	4.59676	14.8421	39.0189	31.7228	2.5553	4.29988e-06
Glyma.15G084100	34.5715	43.7777	44.8184	252.316	242.147	232.634	2.55441	8.53671e-38
Glyma.03G052200	100.199	110.986	91.9351	653.052	587.579	555.149	2.554	2.59676e-76
Glyma.11G241500	59.7678	76.4569	51.7135	441.552	308.709	366.927	2.54933	9.84869e-43
Glyma.11G048432	11.7192	14.1815	19.5362	107.605	67.7094	96.2258	2.54573	1.66222e-14
Glyma.01G222600	11.7192	4.31612	14.3649	100.184	42.4618	46.5268	2.54416	1.21826e-08
Glyma.17G064200	37.5013	46.2441	43.6692	230.052	254.771	251.668	2.54311	9.07336e-39
Glyma.13G092500	82.6201	81.3896	52.8627	486.078	346.58	444.119	2.543	5.89616e-43
Glyma.19G001600	60.3537	82.6228	52.2881	382.184	363.794	390.19	2.54273	7.57087e-47
Glyma.15G256300	76.1746	71.5242	90.786	408.158	479.704	486.416	2.54177	1.95311e-60
Glyma.20G169300	82.6201	72.1408	82.167	530.605	405.108	462.095	2.53897	1.60319e-59
Glyma.12G047000	52.1503	33.9123	48.266	263.447	265.099	253.782	2.53737	3.06478e-37
Glyma.06G126700	95.5112	106.67	86.7638	604.815	531.346	550.919	2.53553	6.03056e-73
Glyma.06G153300	30.4698	32.0626	39.647	181.816	210.014	195.624	2.53439	3.85555e-31
Glyma.15G026400	175.202	127.634	205.13	916.499	966.293	1052.14	2.53438	2.09923e-72
Glyma.14G112700	224.422	205.94	232.136	1421.13	1193.52	1256.22	2.53426	2.33125e-124
Glyma.10G274100	20.5085	9.86541	14.9395	89.0525	105.581	68.7327	2.53145	1.35129e-13
Glyma.15G101600	47.4626	46.2441	55.7357	337.658	267.395	274.931	2.53112	4.90435e-42
Glyma.01G179400	4.68767	3.69953	8.61892	7.42105	45.9046	38.0674	2.52891	1.65079e-05
Glyma.08G363900	18.1647	3.69953	7.46973	66.7894	35.5761	69.7902	2.52861	1.09401e-07
Glyma.18G002800	350.403	413.114	412.559	2278.26	2155.22	2353.83	2.5286	1.34973e-163
Glyma.10G186700	310.558	361.321	325.795	2333.92	1662.9	1795.51	2.52432	3.12975e-102
Glyma.13G326800	767.606	813.896	813.626	4983.23	4510.13	4311.13	2.52195	1.4172e-223
Glyma.14G029100	40.4311	43.1612	48.8405	293.131	254.771	223.117	2.51614	3.17724e-37
Glyma.12G082700	3.51575	4.31612	2.87297	22.2631	17.2142	22.206	2.51474	8.1549e-05
Glyma.08G118500	13.477	11.0986	16.6632	70.4999	64.2665	98.3407	2.51416	4.57039e-13
Glyma.13G102400	20.5085	30.2128	21.8346	100.184	153.781	148.04	2.51393	2.05183e-20
Glyma.07G015102	5.85958	1.84976	1.14919	25.9737	16.0666	11.6317	2.5135	0.000754549
Glyma.06G092900	19.3366	14.1815	14.3649	66.7894	109.024	88.8238	2.50677	9.29949e-15
Glyma.19G120900	43.3609	53.6431	41.3708	256.026	278.871	248.495	2.50616	9.37521e-39
Glyma.19G018700	37.5013	69.6744	43.6692	352.5	292.642	223.117	2.50216	3.63159e-28
Glyma.10G260600	16.4068	12.3318	9.19351	74.2105	79.1855	62.3882	2.50203	2.14331e-12
Glyma.04G068600	9.96129	0.616588	1.14919	14.8421	16.0666	33.8377	2.502	0.00121824
Glyma.13G246800	30.4698	22.8138	34.4757	196.658	152.633	158.614	2.50179	3.39632e-25
Glyma.09G235200	31.0558	45.0109	46.5422	230.052	253.623	210.428	2.50174	2.90919e-32
Glyma.13G250600	18.1647	8.63223	4.59676	63.0789	59.676	56.0436	2.5009	5.65862e-09
Glyma.11G171400	104.301	91.255	116.068	660.473	560.037	563.608	2.49982	2.37453e-70
Glyma.08G354900	11.7192	4.31612	6.32054	55.6578	26.3952	48.6416	2.499	3.06494e-07
Glyma.19G219100	132.427	127.017	122.389	712.42	716.112	726.452	2.49815	3.37864e-94
Glyma.15G138500	81.4482	109.136	108.598	627.078	565.775	511.795	2.49655	9.67558e-63
Glyma.11G239300	48.6345	59.809	36.7741	270.868	291.494	253.782	2.49387	1.15578e-35
Glyma.17G097700	12.8911	8.63223	10.3427	103.895	51.6427	37.0099	2.49118	3.3739e-09
Glyma.08G141300	117.778	101.737	118.366	686.447	604.794	622.824	2.48946	2.41748e-79
Glyma.16G219500	264.853	250.951	276.955	1643.76	1506.82	1332.36	2.48829	1.49592e-124
Glyma.02G006200	4.10171	6.16588	7.46973	37.1052	30.9856	32.7802	2.48676	8.05159e-07
Glyma.20G033300	12.3051	6.78247	6.32054	37.1052	40.1666	61.3308	2.48241	3.29998e-08
Glyma.12G109600	63.2835	63.5086	49.9897	382.184	284.609	334.147	2.48037	1.07347e-42
Glyma.20G248900	26.9541	35.1455	24.7076	118.737	184.766	167.073	2.4799	8.21696e-23
Glyma.12G048000	5.85958	1.84976	3.44757	22.2631	18.3619	22.206	2.47694	0.000125135
Glyma.09G116300	21.6805	17.2645	17.8124	129.868	92.9569	101.513	2.47624	1.50482e-17
Glyma.09G217500	15.8209	12.9483	17.8124	85.342	80.3331	93.0536	2.47379	5.39251e-15
Glyma.09G148600	8.78938	2.46635	2.29838	40.8158	17.2142	22.206	2.47344	9.07606e-05
Glyma.10G174600	9.37533	7.39905	4.02216	33.3947	36.7237	43.3545	2.47291	2.89412e-07
Glyma.15G178400	331.652	313.227	303.961	2096.45	1641.09	1582.97	2.47259	1.37329e-111
Glyma.07G084400	449.43	459.975	442.438	2797.73	2368.68	2367.58	2.46901	1.04176e-164
Glyma.18G265900	80.2763	86.3223	67.2276	434.131	430.356	427.2	2.46595	9.51935e-58
Glyma.13G234400	26.3681	14.7981	14.3649	103.895	100.99	102.57	2.4655	9.61989e-16
Glyma.08G218800	7.0315	4.9327	5.17135	18.5526	37.8713	33.8377	2.46513	3.33357e-06
Glyma.05G168400	93.1674	106.053	101.703	682.736	525.608	485.359	2.46487	1.51323e-59
Glyma.07G155200	144.146	167.095	169.505	879.394	935.307	837.482	2.46437	1.00429e-96
Glyma.06G185900	19.9226	20.964	29.3043	122.447	130.828	132.178	2.46358	1.66286e-20
Glyma.13G066600	5.27363	5.54929	3.44757	33.3947	29.838	17.9763	2.46352	1.59321e-05
Glyma.12G122900	128.911	124.551	143.649	805.183	671.355	732.797	2.46215	1.68375e-83
Glyma.06G084500	3.51575	4.31612	2.87297	14.8421	29.838	12.6891	2.46167	0.000272438
Glyma.10G137300	8.78938	4.9327	7.46973	66.7894	26.3952	32.7802	2.46099	5.70536e-07
Glyma.04G197600	128.911	154.147	153.991	831.157	845.793	734.912	2.4596	4.74831e-86
Glyma.17G167200	82.6201	72.7574	71.2497	434.131	384.451	432.488	2.45826	1.94691e-56
Glyma.15G138400	8.20342	8.01564	6.32054	25.9737	47.0523	45.4693	2.45816	1.09715e-07
Glyma.01G230500	15.8209	20.3474	17.2378	96.4736	82.6284	113.145	2.45712	5.10747e-16
Glyma.03G255100	128.911	136.266	135.604	790.341	737.917	688.385	2.45675	1.7286e-89
Glyma.06G242900	782.84	842.259	814.201	5135.36	4211.75	4095.41	2.45545	6.30863e-162
Glyma.03G213000	23.4383	21.5806	14.9395	89.0525	106.728	125.834	2.45529	7.05137e-17
Glyma.17G008250	7.0315	4.9327	5.74595	33.3947	35.5761	28.5505	2.4527	1.21178e-06
Glyma.09G093050	667.993	678.863	658.485	3387.71	3702.21	3843.75	2.45236	3.17313e-214
Glyma.17G036800	7.0315	2.46635	4.59676	7.42105	25.2476	39.1248	2.45165	0.000125187
Glyma.08G042100	10.5473	9.86541	18.387	59.3684	74.595	75.0773	2.45149	1.37227e-11
Glyma.19G231900	253.72	266.366	232.136	1361.76	1390.91	1355.62	2.45064	3.00532e-136
Glyma.12G013100	108.988	131.95	126.411	831.157	636.927	575.24	2.45029	1.62187e-61
Glyma.07G129100	7.0315	9.86541	2.87297	48.2368	37.8713	25.3782	2.44878	2.16712e-06
Glyma.17G105100	101.371	120.851	118.941	563.999	652.994	625.997	2.44594	6.09093e-74
Glyma.15G203500	19.3366	9.86541	7.46973	77.921	55.0856	69.7902	2.44239	3.63119e-10
Glyma.13G062000	4.10171	1.84976	3.44757	33.3947	14.919	8.45941	2.43989	0.000762848
Glyma.05G241300	5.85958	9.24882	8.61892	44.5263	39.0189	45.4693	2.43833	3.47518e-08
Glyma.13G196500	83.7921	67.2081	59.1832	404.447	360.351	380.674	2.43735	1.10624e-47
Glyma.14G209700	191.608	182.51	194.213	1217.05	933.012	968.603	2.43623	1.32106e-91
Glyma.14G012400	33.3996	36.9953	35.0503	166.974	173.29	222.06	2.43549	1.2265e-27
Glyma.06G046400	127.153	104.203	97.1065	679.026	486.589	624.939	2.43073	2.04288e-55
Glyma.15G071300	128.911	170.178	156.864	801.473	869.893	778.266	2.42845	2.63276e-81
Glyma.08G232500	142.974	151.681	170.08	868.262	853.826	786.725	2.42637	9.51225e-92
Glyma.15G242900	11.1332	7.39905	12.6411	63.0789	59.676	47.5842	2.42353	6.86404e-10
Glyma.13G102601	5.85958	6.78247	6.32054	22.2631	44.757	30.6654	2.42189	1.89305e-06
Glyma.15G068000	8.78938	2.46635	5.17135	59.3684	21.8047	15.8614	2.42091	6.01826e-05
Glyma.20G187000	29.8839	20.964	27.5805	152.131	115.909	155.442	2.4182	1.24812e-20
Glyma.04G064700	8.20342	13.5649	9.19351	55.6578	45.9046	63.4456	2.41726	1.37824e-09
Glyma.13G132002	26.9541	11.7152	20.1108	118.737	79.1855	120.547	2.41724	6.12135e-14
Glyma.11G014700	4.68767	5.54929	10.3427	40.8158	34.4285	35.9525	2.4105	7.2792e-07
Glyma.08G019400	16.9928	11.0986	12.0665	55.6578	91.8093	61.3308	2.40966	3.49668e-11
Glyma.09G224800	9.37533	2.46635	4.02216	22.2631	27.5428	32.7802	2.40934	3.22735e-05
Glyma.08G180300	217.977	239.853	239.606	1343.21	1200.41	1180.09	2.40631	1.06027e-118
Glyma.18G150600	52.7363	28.363	25.2822	259.737	150.338	170.246	2.40604	2.00329e-18
Glyma.03G073400	21.6805	9.24882	14.9395	81.6315	73.4474	87.7664	2.39989	3.44809e-12
Glyma.06G303200	8.78938	13.5649	6.32054	33.3947	63.1189	48.6416	2.39661	3.80037e-08
Glyma.06G085300	24.0243	34.5289	31.0281	137.289	165.257	161.786	2.39533	3.84763e-23
Glyma.02G090800	152.935	147.365	153.417	986.999	756.279	683.098	2.39351	3.96569e-68
Glyma.13G172100	9.37533	10.482	19.5362	55.6578	70.0046	77.1922	2.39092	1.47009e-10
Glyma.12G066900	20.5085	26.5133	21.26	118.737	117.057	121.604	2.39091	3.87864e-19
Glyma.08G335500	70.901	51.7934	70.1005	408.158	315.594	307.711	2.38937	2.13122e-39
Glyma.13G311500	22.8524	21.5806	10.9173	111.316	89.5141	93.0536	2.38863	4.67641e-14
Glyma.13G256200	4.10171	3.08294	4.02216	18.5526	22.9523	16.9188	2.38759	0.000198241
Glyma.07G211100	16.9928	19.7308	8.61892	74.2105	78.0379	82.4793	2.38598	6.02253e-12
Glyma.03G244600	1.17192	6.78247	6.32054	29.6842	25.2476	21.1485	2.38595	9.53515e-05
Glyma.18G116300	326.965	368.72	343.033	1788.47	1829.3	1798.68	2.38405	6.17538e-155
Glyma.15G195700	101.957	122.084	118.366	645.631	631.189	522.369	2.38261	4.68956e-64
Glyma.16G041700	5.27363	3.08294	4.02216	14.8421	25.2476	22.206	2.38215	0.000131723
Glyma.08G201100	7.61746	4.9327	4.59676	33.3947	29.838	27.4931	2.38153	5.26444e-06
Glyma.06G067700	48.0486	35.1455	29.3043	207.789	201.98	178.705	2.37699	9.33784e-26
Glyma.01G202000	36.9154	49.9436	43.6692	270.868	169.847	248.495	2.37632	1.30737e-26
Glyma.13G334050	14.063	14.1815	12.0665	66.7894	76.8903	64.503	2.37608	5.2918e-12
Glyma.15G043800	352.161	348.989	348.779	1803.31	1784.54	1849.44	2.3733	1.06327e-164
Glyma.06G005300	18.7507	12.3318	12.6411	81.6315	65.4141	81.4219	2.3719	2.70637e-12
Glyma.07G257500	22.2664	37.6119	32.7519	204.079	162.961	124.776	2.37146	7.75883e-20
Glyma.16G145300	47.4626	59.809	59.7578	404.447	262.804	225.232	2.37111	1.01275e-28
Glyma.12G008400	2.34383	4.31612	3.44757	22.2631	11.4762	20.0911	2.37035	0.000551935
Glyma.18G035000	460.563	467.374	507.942	2615.92	2315.89	2514.56	2.36961	7.61364e-164
Glyma.19G201400	63.8695	51.1768	53.4373	300.552	257.066	316.171	2.36952	6.68375e-38
Glyma.03G130100	154.693	204.707	190.765	1105.74	832.022	931.593	2.3677	2.05321e-71
Glyma.10G044300	22.2664	26.5133	30.4535	174.395	135.419	111.03	2.36512	3.04183e-19
Glyma.04G039300	301.769	281.164	320.624	1803.31	1426.49	1466.65	2.36315	3.32448e-106
Glyma.09G070300	375.599	471.073	424.625	2448.95	2094.4	2015.46	2.35876	1.07001e-114
Glyma.20G105400	348.645	379.818	368.89	1870.1	1862.58	1889.62	2.35766	3.82131e-161
Glyma.02G204200	7.61746	5.54929	10.9173	40.8158	44.757	38.0674	2.35609	1.8974e-07
Glyma.01G186500	12.8911	12.9483	6.32054	48.2368	59.676	53.9288	2.35385	5.22824e-09
Glyma.09G155700	25.1962	23.4303	23.5584	103.895	141.157	117.374	2.35261	1.00874e-18
Glyma.15G071200	74.4167	78.9233	104.002	504.631	448.718	378.559	2.35151	1.61064e-44
Glyma.03G210500	5.85958	6.16588	6.32054	14.8421	29.838	43.3545	2.35088	1.26216e-05
Glyma.12G059100	4.10171	6.78247	2.29838	14.8421	24.0999	25.3782	2.35049	0.000180032
Glyma.16G194600	117.192	124.551	132.731	634.499	618.565	651.375	2.34647	2.5616e-76
Glyma.17G076100	7.0315	5.54929	6.89514	29.6842	33.2809	34.8951	2.34531	1.92916e-06
Glyma.11G251900	17.5788	19.7308	19.5362	118.737	81.4807	96.2258	2.34484	3.02084e-15
Glyma.08G304551	2.34383	2.46635	4.59676	37.1052	10.3285	7.40199	2.34461	0.0020592
Glyma.19G160600	176.373	192.992	198.81	968.446	949.079	968.603	2.34383	4.27541e-103
Glyma.16G180700	19.3366	21.5806	12.6411	115.026	84.9236	79.307	2.34257	1.45543e-13
Glyma.12G116900	6.44554	0.616588	4.02216	7.42105	33.2809	12.6891	2.34062	0.00235409
Glyma.03G219033	53.9082	41.3114	27.5805	155.842	247.885	205.141	2.3405	2.24366e-21
Glyma.18G236167	63.2835	33.9123	47.1168	278.289	239.852	223.117	2.33996	5.29447e-27
Glyma.10G237100	12.8911	7.39905	6.89514	44.5263	44.757	47.5842	2.33575	6.0244e-08
Glyma.15G194600	80.2763	70.291	76.4211	423	363.794	371.157	2.33367	1.55352e-49
Glyma.10G290700	7.0315	3.69953	4.59676	29.6842	17.2142	31.7228	2.33357	4.72878e-05
Glyma.01G043400	11.1332	11.0986	8.04433	66.7894	56.2332	34.8951	2.33221	1.97465e-08
Glyma.07G023200	6.44554	3.08294	8.04433	25.9737	30.9856	30.6654	2.33212	1.35871e-05
Glyma.06G182000	55.6661	80.773	83.3162	397.026	345.432	370.099	2.33015	9.68865e-41
Glyma.03G238800	4.10171	2.46635	5.17135	3.71052	22.9523	27.4931	2.32971	0.000893533
Glyma.15G211500	33.9856	12.9483	16.0887	118.737	100.99	100.456	2.32598	1.19823e-12
Glyma.08G282300	26.3681	40.6948	29.8789	155.842	152.633	174.475	2.32572	3.36549e-22
Glyma.18G015566	14.063	14.7981	11.4919	85.342	53.938	68.7327	2.32397	5.30192e-11
Glyma.13G347500	11.1332	6.16588	12.0665	55.6578	55.0856	39.1248	2.32369	3.27267e-08
Glyma.10G194200	147.076	152.297	113.195	719.841	664.47	686.27	2.323	2.41541e-67
Glyma.19G161600	61.5256	72.7574	80.4433	419.289	356.909	315.113	2.3211	3.14215e-41
Glyma.03G158600	24.6103	27.7465	28.1551	100.184	140.009	150.155	2.31865	4.48136e-19
Glyma.07G200000	7.61746	4.31612	4.02216	40.8158	16.0666	27.4931	2.31745	5.10424e-05
Glyma.04G254800	56.838	59.809	61.4816	374.763	259.361	277.046	2.3171	1.19763e-35
Glyma.20G110900	91.4095	92.4882	88.4876	571.421	389.042	427.2	2.31611	1.15221e-46
Glyma.04G206800	32.8137	56.7261	43.0946	252.316	196.242	219.945	2.31597	7.47635e-26
Glyma.07G139200	767.606	712.776	830.864	4218.86	3705.65	3624.86	2.31504	3.02527e-156
Glyma.16G116200	35.7435	29.5962	23.5584	133.579	125.09	178.705	2.31458	4.44604e-19
Glyma.01G131900	26.9541	32.6792	24.7076	152.131	137.714	133.236	2.31376	7.81058e-21
Glyma.04G185400	13.477	9.86541	8.04433	48.2368	63.1189	43.3545	2.31182	1.411e-08
Glyma.01G211300	95.5112	107.286	97.1065	541.736	464.785	493.818	2.31003	8.36273e-60
Glyma.13G072100	15.8209	21.5806	18.387	122.447	81.4807	82.4793	2.30868	6.74635e-14
Glyma.01G086700	29.2979	32.0626	25.8568	126.158	156.076	142.753	2.30611	4.72872e-21
Glyma.06G078900	25.1962	9.24882	20.6854	126.158	73.4474	83.5367	2.30559	3.68824e-11
Glyma.02G202200	3.51575	2.46635	6.32054	37.1052	13.7714	15.8614	2.30417	0.000420932
Glyma.05G106700	117.778	112.219	105.725	775.499	512.984	408.167	2.30276	1.84999e-36
Glyma.07G248400	219.734	203.474	214.898	1202.21	1090.24	888.238	2.30226	9.78024e-80
Glyma.11G237300	6.44554	6.16588	3.44757	33.3947	18.3619	29.6079	2.30092	4.10914e-05
Glyma.08G182500	209.187	199.158	216.048	1046.37	1058.1	976.005	2.29919	9.13944e-104
Glyma.13G025400	9.96129	6.78247	5.17135	96.4736	10.3285	13.7465	2.29904	0.000435888
Glyma.07G066900	155.279	132.566	157.439	946.183	622.008	661.949	2.29593	3.00037e-52
Glyma.02G069400	31.6418	48.0939	56.8849	285.71	213.457	188.222	2.29585	3.08158e-23
Glyma.18G199200	12.3051	6.78247	8.04433	33.3947	55.0856	41.2396	2.29498	2.30451e-07
Glyma.09G040800	6.44554	3.08294	1.14919	14.8421	22.9523	13.7465	2.29394	0.00148194
Glyma.13G095300	806.279	895.286	805.007	4367.29	3822.71	4122.91	2.29275	1.64228e-174
Glyma.12G230100	18.1647	16.0313	8.61892	29.6842	90.6617	78.2496	2.29265	1.38622e-08
Glyma.17G175400	61.5256	55.4929	56.8849	296.842	324.775	233.691	2.28995	1.11009e-33
Glyma.15G014100	25.1962	19.1142	17.8124	111.316	97.5474	98.3407	2.28908	1.87513e-15
Glyma.01G027900	19.9226	12.3318	13.7903	81.6315	80.3331	65.5605	2.28789	1.23292e-11
Glyma.13G222700	8.20342	12.3318	16.0887	70.4999	55.0856	57.101	2.28764	1.55171e-09
Glyma.12G175351	36.3294	25.2801	22.9838	118.737	141.157	146.982	2.28732	1.34846e-18
Glyma.14G121200	39.8452	24.6635	33.3265	111.316	189.357	163.901	2.28722	8.64422e-19
Glyma.10G222400	127.739	145.515	148.245	738.394	638.075	692.615	2.28524	8.61939e-73
Glyma.06G249500	5.27363	6.16588	5.17135	33.3947	28.6904	21.1485	2.2832	2.34589e-05
Glyma.12G012000	59.1818	61.0422	53.4373	293.131	247.885	306.654	2.28248	5.83163e-36
Glyma.11G251800	8.78938	16.6479	12.0665	77.921	66.5617	43.3545	2.28226	4.11312e-09
Glyma.18G067500	43.9469	40.6948	46.5422	189.237	229.523	211.485	2.28102	2.79085e-29
Glyma.15G129200	494.549	478.472	494.726	2356.18	2276.87	2481.78	2.27794	3.645e-167
Glyma.08G106700	11.7192	11.0986	8.61892	55.6578	35.5761	62.3882	2.27653	3.38756e-08
Glyma.10G231800	5.85958	0.616588	4.59676	7.42105	28.6904	14.804	2.27607	0.00265539
Glyma.16G043200	36.9154	45.6275	32.7519	200.368	173.29	188.222	2.27514	3.09602e-25
Glyma.13G130100	112.504	96.8043	88.4876	560.289	442.98	459.981	2.27498	1.38766e-50
Glyma.09G032100	145.904	120.851	160.887	712.42	708.079	655.605	2.27356	8.45846e-67
Glyma.03G219066	9.37533	7.39905	5.17135	55.6578	28.6904	28.5505	2.27123	3.71111e-06
Glyma.11G046200	136.528	162.163	155.715	712.42	704.636	767.692	2.26943	5.53512e-76
Glyma.03G022800	5.27363	8.63223	10.3427	44.5263	44.757	29.6079	2.26776	1.12642e-06
Glyma.03G174500	307.628	317.543	331.541	1610.37	1470.1	1541.73	2.2668	1.27566e-130
Glyma.10G284300	294.737	334.807	368.89	1565.84	1472.39	1744.75	2.26196	9.08851e-99
Glyma.13G071400	11.1332	8.63223	14.3649	66.7894	53.938	47.5842	2.26049	5.91718e-09
Glyma.08G061300	5.27363	11.0986	12.6411	37.1052	43.6094	54.9862	2.25885	2.92961e-07
Glyma.06G040000	12.3051	14.1815	15.5141	89.0525	56.2332	63.4456	2.25849	1.29024e-10
Glyma.08G059900	20.5085	16.6479	14.9395	92.7631	64.2665	95.1684	2.25808	3.05922e-12
Glyma.13G202200	596.506	632.619	599.302	3157.65	2808.22	2816.98	2.25757	4.09217e-166
Glyma.20G091200	76.7606	77.0735	71.2497	348.789	382.156	340.491	2.25506	2.40359e-45
Glyma.08G253000	168.756	169.562	172.953	931.341	803.331	737.026	2.25502	3.92798e-77
Glyma.04G077600	5.27363	2.46635	5.74595	22.2631	16.0666	26.4357	2.25426	0.000268545
Glyma.17G044300	607.053	622.137	649.867	2883.08	2928.72	3133.16	2.25404	1.02467e-177
Glyma.03G044300	113.676	154.147	125.262	623.368	635.779	612.25	2.25269	4.0874e-61
Glyma.08G070000	9.96129	7.39905	6.89514	44.5263	44.757	28.5505	2.25173	1.05454e-06
Glyma.11G180750	3.51575	1.23318	6.32054	7.42105	30.9856	11.6317	2.24977	0.00303062
Glyma.02G098800	18.1647	10.482	17.2378	115.026	41.3142	74.0199	2.24953	5.35886e-09
Glyma.15G157700	66.7993	53.6431	62.6308	385.894	260.509	250.61	2.2485	2.29086e-30
Glyma.17G246700	5.27363	4.9327	1.72378	14.8421	12.6238	27.4931	2.24591	0.00106836
Glyma.16G042700	48.0486	70.9076	78.1449	348.789	312.152	282.333	2.24265	7.74042e-32
Glyma.18G281400	21.0945	11.7152	18.9616	129.868	63.1189	66.6179	2.2417	2.38653e-10
Glyma.19G245300	11.1332	9.24882	10.3427	66.7894	48.1999	37.0099	2.2412	4.85354e-08
Glyma.09G268900	78.5184	87.5555	86.7638	430.421	394.78	379.616	2.24009	5.25162e-49
Glyma.09G040600	5112.49	5155.29	5579.89	25591.5	24971	24310.2	2.23969	1.91692e-270
Glyma.11G173800	32.8137	25.2801	24.7076	207.789	110.171	94.111	2.23946	4.31754e-14
Glyma.14G013600	4.68767	1.84976	4.59676	11.1316	16.0666	23.2634	2.23843	0.00123906
Glyma.11G087700	50.3924	69.0578	56.3103	248.605	291.494	279.161	2.23734	2.67348e-33
Glyma.07G264200	624.632	727.574	684.342	3228.15	3152.5	3219.86	2.23663	4.86365e-167
Glyma.02G149900	44.5328	51.7934	58.0341	244.895	230.671	251.668	2.23426	2.47401e-31
Glyma.14G086300	1403.37	1701.17	1634.72	7985.05	7256.38	7075.24	2.23308	5.64624e-156
Glyma.18G060200	50.9784	78.9233	58.6087	259.737	317.89	297.137	2.23274	1.40591e-31
Glyma.18G050600	560.176	513.001	534.373	2794.02	2483.44	2324.22	2.23268	9.8164e-136
Glyma.02G239800	8.78938	10.482	10.9173	66.7894	45.9046	35.9525	2.22995	8.74263e-08
Glyma.06G010500	39.2592	34.5289	27.5805	152.131	169.847	151.212	2.22963	2.33978e-21
Glyma.05G213300	421.89	406.331	454.504	2137.26	1937.18	1969.99	2.22963	1.60874e-138
Glyma.17G117100	1.75788	4.31612	5.17135	18.5526	22.9523	11.6317	2.22816	0.00123714
Glyma.04G144900	203.914	159.08	182.147	938.762	796.446	839.597	2.22709	8.48734e-73
Glyma.08G242100	96.6831	99.2707	102.852	419.289	472.818	491.703	2.22659	1.88645e-54
Glyma.02G036400	72.0729	61.0422	76.4211	322.815	294.937	361.64	2.22591	6.27478e-38
Glyma.05G013700	113.676	102.354	93.6589	619.657	424.618	436.717	2.22468	1.2506e-42
Glyma.08G239251	7.0315	6.16588	2.87297	48.2368	19.5095	14.804	2.22436	0.000228857
Glyma.15G015200	28.126	24.6635	18.387	129.868	129.681	78.2496	2.22058	9.84837e-14
Glyma.02G226200	7.61746	7.39905	16.6632	55.6578	44.757	49.6991	2.21959	1.79323e-07
Glyma.20G152333	5.27363	2.46635	4.02216	40.8158	14.919	6.34456	2.21916	0.00201657
Glyma.14G089063	48.0486	69.0578	49.9897	204.079	277.723	279.161	2.21886	8.55452e-28
Glyma.02G293700	133.599	120.851	140.776	608.526	569.218	660.892	2.21861	1.63552e-63
Glyma.15G198500	69.1431	67.2081	85.04	371.052	325.923	342.606	2.21819	1.45447e-40
Glyma.05G144400	156.451	150.447	147.096	838.578	657.584	650.317	2.2176	1.07187e-64
Glyma.20G222600	225.008	262.05	248.225	1239.31	1067.28	1134.62	2.21707	1.46445e-94
Glyma.18G207400	24.6103	19.1142	23.5584	103.895	103.285	105.743	2.21661	1.5717e-15
Glyma.09G168900	270.713	283.63	255.695	1398.87	1214.18	1184.32	2.21656	2.03067e-100
Glyma.16G103800	2.92979	6.16588	8.04433	25.9737	18.3619	34.8951	2.21391	0.000112667
Glyma.13G247600	11.1332	7.39905	11.4919	37.1052	50.4951	48.6416	2.21343	1.24649e-07
Glyma.13G296800	16.9928	13.5649	17.2378	85.342	67.7094	72.9624	2.21337	1.48784e-11
Glyma.01G152700	22.8524	28.363	20.1108	107.605	115.909	105.743	2.21259	7.73725e-16
Glyma.13G068900	18.1647	23.4303	21.8346	85.342	105.581	98.3407	2.21174	2.20467e-14
Glyma.08G170700	97.8551	78.3067	88.4876	378.473	418.88	418.741	2.21007	6.53664e-47
Glyma.07G013900	98.441	110.986	92.5097	482.368	462.489	455.751	2.20931	1.13594e-53
Glyma.01G019500	25.1962	19.7308	28.1551	178.105	103.285	75.0773	2.20849	1.98479e-12
Glyma.14G118200	85.5499	100.504	102.852	463.815	462.489	414.511	2.20794	4.12575e-50
Glyma.20G159900	136.528	167.095	164.334	764.368	706.932	702.131	2.20789	3.33649e-70
Glyma.02G051600	70.901	56.7261	40.2216	282	269.69	229.462	2.20679	3.71328e-26
Glyma.09G104200	182.233	219.505	177.55	1050.08	818.25	836.425	2.20555	4.21661e-66
Glyma.06G154166	2.34383	11.0986	10.9173	51.9473	27.5428	37.0099	2.20543	1.99895e-05
Glyma.17G072600	5.27363	9.86541	16.0887	22.2631	58.5284	56.0436	2.20491	2.83091e-06
Glyma.03G134800	266.025	295.962	316.602	1343.21	1371.4	1332.36	2.20389	3.31723e-108
Glyma.07G197100	12.3051	6.16588	6.32054	40.8158	30.9856	43.3545	2.2037	2.88957e-06
Glyma.09G104900	2.34383	4.9327	4.59676	18.5526	13.7714	22.206	2.1997	0.000888031
Glyma.11G104800	19.3366	22.8138	24.7076	70.4999	92.9569	133.236	2.19873	5.92985e-13
Glyma.12G238300	28.126	27.1299	31.0281	159.552	119.352	126.891	2.19842	1.80238e-18
Glyma.18G067300	338.098	391.533	363.144	1706.84	1611.25	1699.28	2.1972	8.61535e-123
Glyma.17G232250	7.61746	6.78247	3.44757	25.9737	29.838	25.3782	2.19576	5.3787e-05
Glyma.U031213	15.2349	19.1142	13.7903	40.8158	91.8093	77.1922	2.19446	8.54682e-10
Glyma.12G023600	21.6805	10.482	9.76811	74.2105	60.8237	60.2733	2.19391	7.22235e-09
Glyma.17G187600	1020.74	1006.27	963.595	6200.28	3900.75	3582.56	2.19192	4.47203e-17
Glyma.16G047600	10.5473	1.84976	4.02216	25.9737	24.0999	25.3782	2.18962	0.000335501
Glyma.07G168500	162.896	165.862	144.223	734.684	753.984	672.523	2.18928	3.4811e-71
Glyma.12G134300	362.708	358.238	368.315	1688.29	1649.12	1634.78	2.18798	3.41596e-137
Glyma.03G249100	31.0558	15.4147	25.2822	152.131	119.352	67.6753	2.18793	2.68311e-11
Glyma.06G133800	23.4383	23.4303	28.7297	96.4736	100.99	140.638	2.18687	4.14698e-15
Glyma.12G129500	25.7822	26.5133	26.4314	141	96.3998	127.949	2.18597	2.21944e-16
Glyma.16G216100	475.212	532.732	518.859	2341.34	2232.11	2372.87	2.18496	1.73513e-146
Glyma.11G014200	19.3366	29.5962	21.8346	129.868	88.3664	109.972	2.18314	3.09017e-14
Glyma.12G022800	193.952	209.64	214.898	935.052	888.255	981.292	2.18129	1.24071e-87
Glyma.09G025100	32.8137	45.6275	37.9232	196.658	190.504	146.982	2.18106	1.80872e-21
Glyma.12G028600	65.6273	75.8403	44.2438	307.973	266.247	273.874	2.18069	3.85878e-28
Glyma.08G126800	11.1332	2.46635	2.29838	11.1316	30.9856	26.4357	2.18031	0.00109155
Glyma.10G007000	29.2979	31.446	20.6854	141	133.123	100.456	2.17991	9.52054e-16
Glyma.06G208900	205.671	164.629	218.346	886.815	935.307	846.999	2.17968	2.18509e-70
Glyma.10G224800	3.51575	8.01564	1.14919	37.1052	14.919	10.5743	2.17961	0.00238306
Glyma.07G262600	452.946	448.259	422.902	2074.18	1970.46	1966.81	2.17886	4.77955e-145
Glyma.03G036600	42.189	48.0939	36.7741	222.631	190.504	170.246	2.17409	5.72248e-24
Glyma.12G099700	30.4698	28.363	25.8568	133.579	96.3998	153.327	2.17265	5.95863e-16
Glyma.10G243800	9.96129	7.39905	8.04433	70.4999	33.2809	21.1485	2.17157	1.06425e-05
Glyma.16G178800	301.183	292.879	268.91	1521.31	1286.48	1120.87	2.17102	1.59444e-78
Glyma.12G188800	264.853	308.911	230.412	1176.24	1205	1228.73	2.17005	1.99351e-82
Glyma.17G040566	6.44554	6.78247	5.74595	33.3947	39.0189	14.804	2.16995	7.80067e-05
Glyma.09G234251	7.0315	1.23318	4.59676	22.2631	6.8857	29.6079	2.16824	0.00274216
Glyma.17G183800	5.27363	2.46635	3.44757	14.8421	11.4762	23.2634	2.16785	0.00185019
Glyma.07G101932	4.68767	2.46635	4.59676	18.5526	9.18093	25.3782	2.16742	0.00166871
Glyma.11G058600	11.1332	13.5649	10.3427	33.3947	70.0046	47.5842	2.16689	1.12688e-07
Glyma.01G165600	86.7218	109.753	86.7638	404.447	420.027	438.832	2.16533	2.01929e-45
Glyma.15G075900	11.1332	16.0313	12.6411	40.8158	65.4141	65.5605	2.16474	8.56936e-09
Glyma.11G015100	10.5473	4.9327	11.4919	37.1052	50.4951	32.7802	2.16422	3.01456e-06
Glyma.05G030300	2.92979	15.4147	5.17135	29.6842	33.2809	40.1822	2.16366	7.6092e-05
Glyma.10G019800	55.6661	54.2597	45.393	341.368	193.947	188.222	2.16357	3.0065e-21
Glyma.17G049500	5.27363	8.01564	5.17135	33.3947	16.0666	34.8951	2.16332	8.58076e-05
Glyma.11G252400	89.6516	107.903	116.068	504.631	473.965	434.602	2.16034	7.44865e-48
Glyma.06G110000	31.6418	19.1142	31.6027	129.868	106.728	134.293	2.15985	2.22213e-15
Glyma.13G370300	302.941	296.579	322.922	1384.03	1320.91	1416.95	2.15865	4.63624e-113
Glyma.15G079100	180.475	188.676	227.539	916.499	860.712	892.468	2.15704	1.52662e-74
Glyma.08G312300	226.18	206.557	216.622	1102.03	920.388	907.272	2.15643	3.48401e-80
Glyma.12G059000	41.603	40.0782	35.6249	178.105	157.223	188.222	2.15566	8.17937e-23
Glyma.14G188700	18.1647	13.5649	10.9173	70.4999	57.3808	64.503	2.15516	1.69033e-09
Glyma.19G155600	59.1818	46.8607	67.8022	322.815	237.557	233.691	2.15485	5.05578e-27
Glyma.06G290100	9.37533	5.54929	4.02216	37.1052	21.8047	28.5505	2.1547	6.28657e-05
Glyma.06G183100	369.154	402.632	373.487	1844.13	1615.84	1666.5	2.15384	2.10182e-118
Glyma.13G046900	5.85958	1.84976	6.32054	37.1052	17.2142	13.7465	2.14976	0.000840422
Glyma.06G144100	151.763	173.261	159.163	686.447	717.26	733.854	2.14878	4.58083e-72
Glyma.15G210100	282.432	266.366	277.529	1294.97	1069.58	1311.21	2.14706	1.68796e-86
Glyma.17G095000	62.1116	69.6744	59.7578	319.105	280.018	258.012	2.14169	2.02799e-33
Glyma.02G149000	7.61746	3.69953	7.46973	18.5526	27.5428	33.8377	2.14164	9.02787e-05
Glyma.20G036300	7.61746	1.84976	2.29838	14.8421	18.3619	17.9763	2.14079	0.00244986
Glyma.07G086100	11.7192	14.7981	14.9395	55.6578	56.2332	68.7327	2.13968	2.73832e-09
Glyma.02G093300	8.20342	4.9327	6.32054	37.1052	26.3952	25.3782	2.13685	3.66057e-05
Glyma.20G191800	7.0315	3.08294	5.74595	25.9737	19.5095	25.3782	2.1363	0.00022906
Glyma.15G084300	28.712	38.2285	17.8124	81.6315	138.862	139.58	2.13622	1.09567e-12
Glyma.15G142900	2.34383	8.63223	6.32054	14.8421	34.4285	23.2634	2.13597	0.000374904
Glyma.07G139100	205.085	204.707	241.904	1272.71	822.841	818.448	2.13575	2.70208e-46
Glyma.04G050200	106.058	99.2707	105.151	430.421	447.57	477.957	2.13484	2.87833e-51
Glyma.07G036200	225.594	270.066	256.269	1135.42	1121.22	1052.14	2.1341	1.13148e-88
Glyma.03G066800	2279.38	2241.91	2281.72	9925.65	10167.9	9756.88	2.13355	2.58985e-259
Glyma.05G121150	1.75788	4.9327	5.74595	7.42105	16.0666	27.4931	2.13338	0.00254473
Glyma.14G220200	22.8524	14.1815	14.3649	92.7631	71.1522	67.6753	2.13244	1.88919e-10
Glyma.12G067800	57.4239	79.5398	71.2497	393.315	262.804	280.218	2.1324	1.45893e-28
Glyma.08G273600	9.37533	6.16588	4.02216	14.8421	37.8713	28.5505	2.1324	0.000124067
Glyma.19G194985	26.9541	43.1612	20.1108	126.158	117.057	149.097	2.13117	4.77283e-14
Glyma.20G162800	18.7507	6.78247	17.2378	81.6315	55.0856	57.101	2.13014	4.54318e-08
Glyma.17G029000	46.2907	43.1612	60.3324	241.184	235.261	187.165	2.12957	2.27729e-24
Glyma.15G219800	4.10171	6.16588	8.61892	33.3947	20.6571	30.6654	2.12948	7.56104e-05
Glyma.18G294300	42.775	43.7777	62.6308	211.5	224.933	214.658	2.12793	1.07368e-24
Glyma.08G294900	11.1332	8.01564	13.7903	44.5263	39.0189	59.2159	2.12624	3.13357e-07
Glyma.05G221800	39.2592	44.3943	37.9232	189.237	169.847	175.533	2.12607	3.22329e-23
Glyma.04G062200	146.49	157.847	168.356	801.473	627.746	664.064	2.126	4.69026e-60
Glyma.10G286800	55.6661	48.0939	34.4757	196.658	198.538	206.198	2.12578	8.10029e-23
Glyma.13G281300	24.6103	25.2801	28.1551	122.447	110.171	111.03	2.12419	5.56321e-16
Glyma.12G220000	11.7192	6.16588	16.6632	59.3684	49.3475	45.4693	2.12348	3.47004e-07
Glyma.03G176100	19.9226	17.2645	17.8124	81.6315	82.6284	76.1347	2.12318	7.55449e-12
Glyma.02G073200	21.0945	10.482	11.4919	92.7631	44.757	59.2159	2.12048	6.10022e-08
Glyma.11G123000	404.897	540.131	443.012	2244.87	1936.03	1883.28	2.12018	3.88446e-83
Glyma.04G144800	4.10171	4.31612	5.74595	7.42105	14.919	34.8951	2.11931	0.00149286
Glyma.14G030400	77.3465	104.82	93.0843	359.921	407.404	415.569	2.1184	2.61849e-40
Glyma.03G057100	7.61746	2.46635	6.32054	18.5526	33.2809	17.9763	2.11677	0.000456617
Glyma.13G200800	108.402	101.737	73.5481	467.526	400.518	376.444	2.11623	1.49498e-36
Glyma.04G005600	39.2592	46.2441	43.0946	192.947	218.047	149.097	2.11618	3.25979e-21
Glyma.08G178100	195.124	212.723	182.721	994.42	819.398	779.324	2.116	2.48338e-66
Glyma.16G127700	140.63	152.297	155.715	664.184	620.86	661.949	2.11409	3.94046e-66
Glyma.17G065200	45.1188	51.1768	47.1168	148.421	253.623	200.911	2.11241	9.53933e-22
Glyma.18G261900	119.536	112.219	110.897	530.605	445.275	514.967	2.11073	3.82944e-51
Glyma.18G294200	980.894	979.758	994.049	4422.94	4148.63	4214.9	2.11055	6.64099e-196
Glyma.07G260700	18.1647	35.1455	29.3043	100.184	98.695	151.212	2.1084	1.20905e-12
Glyma.17G123900	32.8137	34.5289	39.647	174.395	123.943	169.188	2.10681	1.24208e-18
Glyma.15G113000	124.223	144.898	140.201	608.526	581.841	578.412	2.10662	3.69223e-60
Glyma.11G074300	49.8065	47.4773	37.3487	189.237	195.095	193.509	2.10601	8.67599e-24
Glyma.04G195800	5.27363	3.08294	9.76811	29.6842	11.4762	38.0674	2.10571	0.000565153
Glyma.11G230100	90.2376	100.504	105.151	467.526	406.256	412.396	2.1045	7.6428e-46
Glyma.15G049600	18.1647	14.7981	13.7903	59.3684	72.2998	66.6179	2.10394	7.27136e-10
Glyma.11G236500	7.0315	8.63223	9.76811	40.8158	29.838	40.1822	2.10356	4.37829e-06
Glyma.13G239000	18.1647	10.482	22.4092	66.7894	63.1189	87.7664	2.10266	2.41102e-09
Glyma.13G085900	33.3996	35.7621	30.4535	137.289	143.452	144.867	2.10256	4.60073e-19
Glyma.02G288500	37.5013	25.2801	27.5805	103.895	146.895	129.006	2.10083	1.35874e-15
Glyma.14G130700	647.484	720.175	653.889	3443.37	2684.27	2593.87	2.09913	7.21828e-92
Glyma.19G237000	82.0342	57.9593	75.8465	289.421	327.071	303.481	2.09867	2.12455e-32
Glyma.20G205800	20.5085	14.1815	14.3649	66.7894	70.0046	71.905	2.09601	4.5995e-10
Glyma.11G016500	6.44554	6.78247	9.76811	29.6842	41.3142	26.4357	2.09512	2.04054e-05
Glyma.18G206600	26.9541	25.8967	29.3043	118.737	126.238	106.8	2.09404	7.11226e-16
Glyma.11G179100	29.8839	36.9953	30.4535	181.816	144.6	102.57	2.09402	1.1786e-15
Glyma.15G118000	82.0342	78.9233	52.2881	315.394	311.004	286.563	2.09388	3.87515e-29
Glyma.02G279700	7.0315	2.46635	4.02216	37.1052	17.2142	9.51684	2.09353	0.00185823
Glyma.05G215800	31.6418	28.9796	22.9838	170.684	84.9236	116.317	2.0933	3.58709e-13
Glyma.19G054600	12.3051	5.54929	6.89514	33.3947	39.0189	32.7802	2.09311	1.33585e-05
Glyma.20G167500	100.785	104.203	105.151	393.315	439.537	473.727	2.09148	6.07538e-47
Glyma.11G073000	73.2448	87.5555	104.576	378.473	394.78	358.468	2.09089	5.18968e-37
Glyma.17G137800	311.144	335.424	310.856	1439.68	1255.49	1397.92	2.08985	3.47207e-99
Glyma.18G199300	17.5788	5.54929	8.04433	44.5263	32.1333	56.0436	2.0878	9.17929e-06
Glyma.05G000650	3.51575	3.69953	8.04433	25.9737	18.3619	22.206	2.08647	0.000535565
Glyma.02G130600	25.7822	24.0469	36.1995	122.447	123.943	119.489	2.08504	1.82629e-15
Glyma.20G156400	392.006	390.3	375.785	1654.89	1566.5	1695.06	2.085	4.76963e-120
Glyma.13G170700	202.156	201.008	212.025	897.947	882.517	835.367	2.08311	2.78827e-81
Glyma.02G237633	8.78938	2.46635	2.29838	7.42105	27.5428	19.0337	2.08287	0.00342324
Glyma.20G111000	4.68767	3.69953	6.89514	22.2631	20.6571	22.206	2.08224	0.000418762
Glyma.01G183700	12.8911	11.7152	9.19351	48.2368	34.4285	60.2733	2.08176	5.38013e-07
Glyma.19G176600	32.2277	28.363	27.0059	122.447	141.157	106.8	2.08032	7.88768e-16
Glyma.08G125900	71.4869	71.5242	74.6973	367.342	289.199	283.39	2.07963	9.94075e-34
Glyma.13G185000	240.243	288.563	312.005	1202.21	1167.13	1188.55	2.07957	1.0844e-79
Glyma.01G217400	151.177	128.25	159.163	641.92	611.679	608.02	2.07904	3.22633e-58
Glyma.06G123800	176.959	174.494	188.467	693.868	846.941	723.28	2.07854	1.13209e-64
Glyma.11G056500	40.4311	44.3943	45.9676	181.816	182.471	187.165	2.07816	1.79961e-23
Glyma.11G034900	11.1332	3.08294	5.17135	14.8421	42.4618	21.1485	2.07768	0.000545575
Glyma.02G241000	63.2835	80.1564	62.0562	267.158	267.395	324.63	2.07739	5.10718e-30
Glyma.18G054100	31.0558	16.0313	31.0281	103.895	91.8093	132.178	2.07509	4.73563e-12
Glyma.13G134700	28.712	32.0626	32.7519	174.395	141.157	91.9961	2.07463	1.68776e-14
Glyma.17G202700	1107.46	1042.65	1061.28	4808.84	4307	4435.91	2.07283	2.06851e-170
Glyma.15G055500	582.443	683.796	673.425	3005.52	2650.99	2542.05	2.0725	1.80574e-110
Glyma.05G041202	14.063	12.3318	7.46973	55.6578	49.3475	40.1822	2.07203	4.67742e-07
Glyma.16G123400	7.0315	9.86541	2.87297	18.5526	45.9046	15.8614	2.07162	0.000598416
Glyma.06G062100	139.458	146.748	145.372	578.842	565.775	658.777	2.06958	6.81234e-58
Glyma.12G209700	66.7993	85.7057	63.78	293.131	291.494	318.285	2.06842	6.07884e-32
Glyma.08G143500	48.6345	41.3114	43.0946	185.526	175.585	196.681	2.06829	4.35499e-23
Glyma.06G088200	22.8524	21.5806	16.0887	111.316	64.2665	86.709	2.06768	8.22714e-11
Glyma.08G298900	618.186	576.51	628.032	2779.18	2405.4	2495.53	2.06723	4.7146e-128
Glyma.07G050900	15.2349	8.63223	10.3427	66.7894	49.3475	33.8377	2.06535	8.71424e-07
Glyma.20G012500	7.0315	5.54929	5.74595	22.2631	30.9856	22.206	2.06215	0.000149358
Glyma.05G194400	97.8551	91.8716	97.6811	530.605	394.78	306.654	2.06191	1.95681e-30
Glyma.07G179900	2.34383	9.24882	4.59676	33.3947	20.6571	16.9188	2.06116	0.000810545
Glyma.17G239400	41.603	30.8294	29.8789	207.789	100.99	136.408	2.06109	5.59292e-14
Glyma.01G081600	50.3924	59.1924	66.653	256.026	240.999	242.151	2.06093	4.13756e-28
Glyma.04G069000	6.44554	8.01564	5.74595	25.9737	29.838	27.4931	2.05889	6.42167e-05
Glyma.08G205100	9.96129	11.7152	12.0665	44.5263	56.2332	39.1248	2.05868	4.00679e-07
Glyma.12G201000	75.0027	89.4052	72.3989	382.184	298.38	321.458	2.05865	8.03083e-34
Glyma.02G136000	63.8695	99.2707	94.8081	359.921	375.27	339.434	2.05849	1.21974e-31
Glyma.01G121000	37.5013	35.7621	25.2822	137.289	130.828	141.695	2.05723	1.03417e-16
Glyma.09G145400	78.5184	74.6071	62.6308	359.921	285.756	269.644	2.05548	1.4862e-30
Glyma.08G060400	13.477	6.16588	12.6411	29.6842	45.9046	53.9288	2.05534	3.17036e-06
Glyma.19G135200	91.4095	86.9389	104.576	356.21	407.404	401.822	2.05531	7.43247e-41
Glyma.18G116500	127.153	165.862	197.661	831.157	603.646	633.399	2.05531	1.74815e-38
Glyma.03G002200	4.68767	4.31612	5.74595	25.9737	19.5095	17.9763	2.05421	0.00057328
Glyma.16G106900	97.8551	48.7104	64.9292	374.763	238.704	282.333	2.0532	9.92162e-20
Glyma.13G236200	23.4383	41.928	22.4092	122.447	105.581	135.351	2.05307	5.80226e-13
Glyma.04G197300	23.4383	24.0469	28.7297	159.552	87.2188	86.709	2.05306	4.5967e-12
Glyma.12G107000	266.025	298.429	283.85	1113.16	1235.98	1149.42	2.05027	2.78097e-90
Glyma.15G256000	103.715	127.017	121.814	434.131	557.741	453.636	2.04972	3.14619e-42
Glyma.02G112400	440.641	421.13	439.565	2014.81	1782.25	1631.61	2.04899	1.41002e-100
Glyma.12G236700	22.2664	17.2645	9.19351	74.2105	72.2998	57.101	2.04779	2.25501e-08
Glyma.11G252100	60.3537	67.8247	83.3162	330.237	293.79	261.184	2.0445	3.23614e-29
Glyma.18G273100	272.471	248.485	291.894	1035.24	1143.03	1151.54	2.04236	2.44753e-83
Glyma.01G207900	9.37533	16.0313	13.7903	18.5526	65.4141	66.6179	2.03885	2.65683e-06
Glyma.06G316100	37.5013	28.363	49.4151	170.684	173.29	134.293	2.03705	1.59345e-16
Glyma.12G046800	89.0657	110.986	105.151	378.473	441.832	419.798	2.03682	3.84415e-41
Glyma.20G122900	5.27363	6.16588	8.61892	63.0789	17.2142	12.6891	2.03577	0.000709007
Glyma.05G212600	39.2592	45.6275	62.0562	237.473	191.652	185.05	2.03551	1.44748e-20
Glyma.07G241400	4.68767	1.84976	8.04433	14.8421	32.1333	11.6317	2.03506	0.00286873
Glyma.07G023000	9.37533	8.63223	8.61892	29.6842	36.7237	40.1822	2.03465	7.23511e-06
Glyma.09G066700	98.441	102.354	102.852	504.631	389.042	376.444	2.03366	2.43108e-39
Glyma.15G112600	9.96129	12.9483	14.9395	37.1052	66.5617	46.5268	2.03362	3.86111e-07
Glyma.04G187300	18.1647	20.964	24.7076	63.0789	111.319	79.307	2.03276	1.45927e-10
Glyma.18G006700	549.043	501.286	538.97	2430.39	2105.88	2013.34	2.03258	1.24053e-106
Glyma.13G326500	55.6661	43.7777	44.8184	241.184	196.242	167.073	2.03154	3.10346e-21
Glyma.07G260500	24.0243	13.5649	26.4314	85.342	92.9569	83.5367	2.03141	1.00901e-10
Glyma.13G074000	29.8839	33.9123	24.133	115.026	122.795	119.489	2.03138	3.84719e-15
Glyma.06G292100	15.8209	21.5806	20.6854	96.4736	63.1189	83.5367	2.03086	2.10619e-10
Glyma.09G047400	5.27363	3.69953	4.59676	7.42105	25.2476	19.0337	2.03063	0.00215501
Glyma.15G104900	158.795	144.282	133.306	552.868	593.318	623.882	2.03038	6.35279e-55
Glyma.08G125100	46.2907	49.327	64.9292	252.316	205.423	209.37	2.0303	2.23422e-23
Glyma.06G296102	68.5571	69.0578	56.8849	278.289	245.59	273.874	2.02926	1.9842e-29
Glyma.13G173401	52.7363	46.2441	55.7357	218.921	257.066	158.614	2.02806	4.37858e-20
Glyma.08G338800	124.809	117.768	116.068	426.71	523.313	493.818	2.02749	1.86441e-47
Glyma.05G202700	39.2592	13.5649	33.9011	185.526	90.6617	93.0536	2.02663	4.05702e-09
Glyma.06G120400	8.78938	1.84976	11.4919	22.2631	18.3619	47.5842	2.02639	0.000726062
Glyma.12G029800	8.78938	8.63223	6.32054	11.1316	57.3808	22.206	2.02638	0.000302867
Glyma.10G042950	8.20342	3.69953	6.89514	14.8421	27.5428	30.6654	2.02633	0.000340496
Glyma.13G155100	14.063	5.54929	11.4919	59.3684	29.838	43.3545	2.02595	8.13168e-06
Glyma.11G196600	10.5473	3.08294	7.46973	37.1052	29.838	22.206	2.02565	0.000175555
Glyma.05G126900	1115.66	1071.63	1151.49	4901.6	4463.08	4270.95	2.02489	9.46835e-152
Glyma.10G028900	104.301	131.333	129.284	500.921	490.032	494.876	2.02428	7.01357e-47
Glyma.15G074800	15.2349	9.24882	7.46973	48.2368	35.5761	47.5842	2.02178	3.06526e-06
Glyma.07G060400	367.982	394.616	376.934	1684.58	1465.51	1503.66	2.02004	7.32373e-102
Glyma.05G045700	776.395	745.455	788.344	3217.02	3186.93	2983	2.01981	1.48677e-152
Glyma.04G208000	7.0315	8.01564	8.04433	51.9473	30.9856	17.9763	2.0191	7.79608e-05
Glyma.15G076500	3013.58	3221.67	3232.67	12478.5	12760.3	13082.5	2.01782	2.34068e-219
Glyma.16G027200	39.8452	35.7621	28.7297	107.605	137.714	166.016	2.01761	1.39023e-15
Glyma.11G174900	40.4311	61.0422	47.6914	252.316	212.309	153.327	2.01745	1.87603e-18
Glyma.08G344000	19.9226	22.8138	13.2157	74.2105	67.7094	83.5367	2.01715	9.45235e-10
Glyma.19G135100	7.61746	9.86541	10.9173	63.0789	28.6904	31.7228	2.0158	1.15402e-05
Glyma.06G147500	69.1431	35.1455	38.4978	244.895	190.504	155.442	2.0158	3.44433e-15
Glyma.13G273700	15.8209	3.08294	8.04433	63.0789	22.9523	30.6654	2.01564	0.000202414
Glyma.02G296300	273.057	323.092	256.844	1005.55	1217.62	1193.83	2.01543	2.90975e-68
Glyma.08G100900	225.594	196.075	217.771	912.789	859.564	827.965	2.01523	3.11176e-72
Glyma.19G219600	10.5473	18.4976	4.59676	85.342	28.6904	31.7228	2.01346	7.36891e-05
Glyma.17G088800	152.935	139.349	175.251	593.684	634.632	650.317	2.01326	1.60904e-54
Glyma.09G157500	2.92979	6.16588	12.0665	14.8421	43.6094	23.2634	2.01318	0.000676261
Glyma.08G086600	76.7606	62.892	90.2114	319.105	323.628	287.62	2.00978	4.24159e-30
Glyma.18G041600	5.85958	3.69953	6.32054	11.1316	21.8047	27.4931	2.00921	0.00101849
Glyma.13G087200	57.4239	77.6901	73.5481	304.263	258.214	284.448	2.00895	1.0477e-28
Glyma.09G200500	7.61746	5.54929	8.61892	29.6842	28.6904	29.6079	2.00832	6.18893e-05
Glyma.13G208200	178.717	220.122	212.6	875.683	762.017	831.137	2.00555	1.93834e-62
Glyma.20G181200	18.1647	13.5649	16.0887	74.2105	67.7094	53.9288	2.00396	6.89776e-09
Glyma.16G145200	63.2835	77.6901	76.4211	311.684	285.756	281.276	2.00389	2.31272e-31
Glyma.01G185851	5.27363	8.01564	5.17135	14.8421	36.7237	19.0337	2.00213	0.000560048
Glyma.12G094400	26.3681	24.6635	31.6027	89.0525	123.943	111.03	2.00195	1.61678e-13
Glyma.02G021600	251.962	258.967	256.269	1031.53	1064.99	977.062	2.00102	1.17376e-84
Glyma.17G156900	1449.66	1484.74	1510.61	434.131	316.742	387.018	-2.00046	1.95863e-75
Glyma.13G309600	45.1188	66.5915	66.0784	7.42105	13.7714	19.0337	-2.0005	1.76304e-06
Glyma.10G026800	53.9082	64.1251	52.8627	3.71052	18.3619	14.804	-2.00128	2.0495e-06
Glyma.08G355900	21.0945	20.964	27.5805	7.42105	2.29523	8.45941	-2.00178	0.0019776
Glyma.04G055900	159.381	154.764	142.499	40.8158	33.2809	41.2396	-2.00306	3.3931e-15
Glyma.05G206100	622.874	612.272	609.645	200.368	122.795	159.671	-2.00341	1.16659e-41
Glyma.16G058100	170.514	188.059	183.296	29.6842	49.3475	47.5842	-2.00355	3.87712e-17
Glyma.02G286600	80.2763	87.5555	98.8303	44.5263	17.2142	16.9188	-2.00362	1.04957e-08
Glyma.10G185700	434.195	455.042	459.101	100.184	102.138	126.891	-2.00446	1.32279e-36
Glyma.08G270600	21.6805	32.0626	22.4092	0	8.03331	7.40199	-2.00455	0.00144485
Glyma.11G071100	47.4626	45.0109	48.266	7.42105	9.18093	15.8614	-2.00624	9.78329e-06
Glyma.08G039300	1726.23	1768.37	1792.74	460.105	390.189	473.727	-2.00675	1.22632e-90
Glyma.08G062500	82.0342	65.9749	64.3546	18.5526	6.8857	27.4931	-2.0071	7.53925e-07
Glyma.09G038800	184.577	189.292	133.306	48.2368	32.1333	48.6416	-2.0081	2.14398e-14
Glyma.15G143800	80.2763	67.8247	88.4876	11.1316	21.8047	21.1485	-2.00831	1.7238e-08
Glyma.19G087900	241.415	236.77	218.346	48.2368	51.6427	67.6753	-2.00834	4.12183e-21
Glyma.03G258900	80.2763	110.986	99.9795	40.8158	12.6238	27.4931	-2.0089	5.75841e-09
Glyma.20G135300	505.682	501.903	434.394	111.316	107.876	134.293	-2.00908	1.65409e-36
Glyma.12G171700	41.0171	36.3787	52.8627	7.42105	9.18093	13.7465	-2.01038	2.47376e-05
Glyma.09G194800	32.2277	54.2597	45.393	7.42105	19.5095	4.22971	-2.01104	9.73421e-05
Glyma.10G245000	156.451	212.723	197.661	22.2631	49.3475	56.0436	-2.01104	2.19172e-15
Glyma.03G041000	561.934	562.945	676.872	141	185.914	117.374	-2.01142	1.044e-34
Glyma.04G027300	64.4554	75.8403	64.9292	11.1316	21.8047	14.804	-2.01155	1.11844e-07
Glyma.20G212700	70.315	71.5242	55.1611	40.8158	10.3285	10.5743	-2.0118	2.35493e-06
Glyma.17G132000	471.111	510.535	482.085	148.421	130.828	98.3407	-2.01242	1.37674e-36
Glyma.13G031500	54.4941	46.2441	49.4151	0	9.18093	21.1485	-2.01287	2.41838e-05
Glyma.07G112000	29.8839	28.363	20.6854	11.1316	6.8857	4.22971	-2.01319	0.000836977
Glyma.09G248600	1322.51	1290.52	1323.87	378.473	319.037	303.481	-2.01335	2.22391e-80
Glyma.01G019000	162.31	197.925	207.429	51.9473	48.1999	43.3545	-2.01341	1.66869e-17
Glyma.02G235600	39.8452	45.6275	42.52	25.9737	5.73808	8.45941	-2.01363	4.63499e-05
Glyma.08G324300	71.4869	101.737	94.8081	37.1052	19.5095	17.9763	-2.01459	5.52277e-09
Glyma.02G028600	90.2376	120.851	122.963	37.1052	29.838	21.1485	-2.01476	7.16894e-11
Glyma.10G031000	294.151	360.704	339.585	63.0789	83.776	88.8238	-2.01605	3.61491e-27
Glyma.08G256900	65.0414	47.4773	71.8243	0	19.5095	17.9763	-2.01645	2.88128e-06
Glyma.12G089800	108.988	115.302	94.2335	29.6842	33.2809	17.9763	-2.01656	1.2576e-10
Glyma.09G018900	141.802	141.199	99.4049	22.2631	34.4285	32.7802	-2.01696	6.54737e-12
Glyma.11G141600	740.066	769.502	701.005	170.684	205.423	164.959	-2.01703	4.0369e-52
Glyma.12G055500	59.1818	76.4569	85.04	29.6842	21.8047	9.51684	-2.01711	2.03916e-07
Glyma.02G270800	93.7533	100.504	98.8303	18.5526	25.2476	25.3782	-2.01792	1.24643e-10
Glyma.10G173700	67.3852	96.1877	93.0843	22.2631	18.3619	23.2634	-2.01798	5.46719e-09
Glyma.20G158300	99.027	112.836	115.494	33.3947	34.4285	16.9188	-2.01805	1.03405e-10
Glyma.14G091000	36.9154	50.5602	48.8405	0	12.6238	14.804	-2.01815	3.04001e-05
Glyma.02G047200	220.906	263.9	245.927	77.921	53.938	58.1585	-2.01825	8.63917e-22
Glyma.10G064200	47.4626	47.4773	47.6914	0	20.6571	8.45941	-2.01835	3.13906e-05
Glyma.02G195300	990.27	982.225	1087.13	304.263	213.457	261.184	-2.01845	3.60673e-59
Glyma.13G185500	52.1503	77.6901	76.4211	7.42105	13.7714	24.3208	-2.01857	5.09032e-07
Glyma.10G133500	136.528	155.38	151.693	37.1052	37.8713	34.8951	-2.01882	4.87876e-15
Glyma.20G137802	151.763	203.474	153.417	59.3684	47.0523	28.5505	-2.01916	4.07817e-14
Glyma.09G263900	147.662	131.95	154.566	7.42105	44.757	40.1822	-2.0194	2.3759e-12
Glyma.09G283900	60.3537	60.4256	48.266	0	16.0666	17.9763	-2.01943	4.05362e-06
Glyma.13G049700	165.826	145.515	161.461	55.6578	28.6904	41.2396	-2.02012	6.24547e-15
Glyma.08G231500	84.378	91.8716	86.7638	22.2631	21.8047	21.1485	-2.02033	7.97581e-10
Glyma.10G248800	153.521	152.914	133.306	22.2631	44.757	33.8377	-2.0217	4.46088e-14
Glyma.09G176300	95.5112	157.23	137.903	33.3947	22.9523	40.1822	-2.02198	4.0067e-11
Glyma.08G348500	274.229	315.076	339.585	59.3684	72.2998	87.7664	-2.02216	2.31479e-25
Glyma.09G017800	24.0243	20.964	36.1995	0	4.59046	11.6317	-2.02238	0.00147924
Glyma.14G215300	128.325	141.199	105.151	18.5526	28.6904	38.0674	-2.0229	6.99048e-12
Glyma.03G149333	46.2907	41.3114	43.0946	0	9.18093	16.9188	-2.02306	4.43313e-05
Glyma.20G239400	49.2205	43.7777	60.3324	0	16.0666	14.804	-2.02307	1.05711e-05
Glyma.08G344100	143.56	122.701	123.538	37.1052	32.1333	29.6079	-2.02362	2.24419e-13
Glyma.12G212300	626.39	643.101	656.762	141	162.961	160.729	-2.02396	3.44792e-51
Glyma.14G003700	94.3393	94.338	106.3	11.1316	32.1333	22.206	-2.02485	5.06095e-10
Glyma.19G163300	168.17	143.665	128.135	33.3947	25.2476	47.5842	-2.02515	3.96073e-13
Glyma.19G047800	170.514	155.38	178.124	25.9737	57.3808	32.7802	-2.02531	9.49922e-15
Glyma.09G073400	50.3924	56.7261	52.2881	29.6842	5.73808	12.6891	-2.02567	7.19849e-06
Glyma.14G208000	300.597	343.439	305.684	70.4999	84.9236	74.0199	-2.02583	7.14384e-28
Glyma.10G191700	53.9082	41.3114	47.6914	7.42105	10.3285	14.804	-2.02657	7.75261e-06
Glyma.17G227700	48.6345	59.809	53.4373	0	9.18093	23.2634	-2.02723	1.57555e-05
Glyma.03G211900	54.4941	61.0422	63.78	3.71052	17.2142	16.9188	-2.02731	8.54018e-07
Glyma.07G202300	4579.85	5017.79	5162.73	1302.39	1172.86	1174.8	-2.02746	6.61451e-139
Glyma.02G206000	126.567	127.017	132.731	14.8421	43.6094	27.4931	-2.02752	3.25617e-12
Glyma.01G142800	67.3852	65.9749	57.4595	3.71052	22.9523	13.7465	-2.02796	6.69113e-07
Glyma.11G072000	681.47	688.112	678.596	170.684	160.666	172.361	-2.02802	1.06656e-54
Glyma.18G087200	141.216	152.297	149.969	40.8158	36.7237	33.8377	-2.02841	2.99345e-15
Glyma.11G043100	64.4554	103.587	102.852	22.2631	26.3952	17.9763	-2.02842	7.69751e-09
Glyma.16G002700	56.838	56.7261	68.3768	7.42105	14.919	17.9763	-2.02859	5.18321e-07
Glyma.15G008500	376.771	392.767	361.42	96.4736	90.6617	91.9961	-2.03021	1.33434e-33
Glyma.02G234000	56.252	59.1924	71.2497	0	27.5428	10.5743	-2.03044	5.53538e-06
Glyma.07G209300	261.337	251.568	223.517	70.4999	56.2332	59.2159	-2.03046	1.07647e-22
Glyma.19G234100	162.896	184.36	212.6	18.5526	32.1333	72.9624	-2.03133	2.21386e-12
Glyma.08G033100	24.0243	30.8294	33.3265	0	6.8857	10.5743	-2.03187	0.000587422
Glyma.17G093600	65.6273	67.8247	81.0178	29.6842	12.6238	16.9188	-2.03196	6.49126e-08
Glyma.13G342300	58.5958	76.4569	74.6973	7.42105	17.2142	21.1485	-2.03206	1.19467e-07
Glyma.20G163500	43.3609	35.7621	52.8627	7.42105	8.03331	14.804	-2.03215	2.26571e-05
Glyma.09G099100	62.6976	85.7057	84.4654	22.2631	22.9523	13.7465	-2.03218	2.5212e-08
Glyma.02G257700	350.989	310.144	310.281	63.0789	72.2998	93.0536	-2.03235	3.24817e-27
Glyma.07G140800	33.9856	43.1612	22.4092	7.42105	8.03331	8.45941	-2.03272	0.000230547
Glyma.18G257800	23.4383	20.964	28.1551	0	11.4762	3.17228	-2.03349	0.00223074
Glyma.04G179500	31.0558	38.845	35.0503	0	8.03331	12.6891	-2.03591	0.000183569
Glyma.19G243600	62.6976	51.7934	64.9292	25.9737	12.6238	11.6317	-2.03615	6.23396e-07
Glyma.15G170100	72.0729	82.6228	100.554	29.6842	21.8047	15.8614	-2.03659	5.36262e-09
Glyma.13G145900	45.7048	44.3943	52.2881	0	9.18093	19.0337	-2.03681	2.57633e-05
Glyma.13G253500	120.707	105.437	127.56	7.42105	36.7237	30.6654	-2.03737	4.99125e-11
Glyma.06G027500	202.742	182.51	177.55	11.1316	71.1522	47.5842	-2.03775	0.000162729
Glyma.12G083100	393.178	387.834	366.591	89.0525	91.8093	96.2258	-2.03791	3.52839e-34
Glyma.01G242200	692.017	749.771	780.3	159.552	219.195	153.327	-2.03843	4.73859e-46
Glyma.14G048600	97.2691	83.2394	99.9795	25.9737	25.2476	19.0337	-2.03874	3.43815e-10
Glyma.07G201600	239.657	202.241	220.644	18.5526	65.4141	59.2159	-2.03903	1.62847e-17
Glyma.12G210800	128.325	94.338	127.56	7.42105	19.5095	47.5842	-2.03935	6.15505e-09
Glyma.08G080500	200.984	193.609	235.584	40.8158	55.0856	51.8139	-2.03949	1.58436e-19
Glyma.19G001400	40.4311	53.6431	46.5422	3.71052	8.03331	17.9763	-2.04004	1.89871e-05
Glyma.20G139600	106.058	100.504	74.1227	11.1316	27.5428	23.2634	-2.04025	2.18908e-09
Glyma.10G229800	55.0801	44.3943	48.266	11.1316	14.919	9.51684	-2.04031	4.16266e-06
Glyma.17G018100	48.0486	66.5915	51.7135	14.8421	11.4762	14.804	-2.04038	1.27575e-06
Glyma.18G295800	162.896	144.898	120.665	51.9473	18.3619	42.2971	-2.04058	6.50162e-12
Glyma.09G079400	148.247	143.665	127.56	25.9737	33.2809	38.0674	-2.04059	3.33061e-14
Glyma.08G229100	97.2691	90.6384	94.8081	40.8158	25.2476	12.6891	-2.041	2.36815e-09
Glyma.20G140600	123.637	159.08	148.245	33.3947	34.4285	35.9525	-2.04179	2.46589e-14
Glyma.05G237100	435.953	421.13	451.631	92.7631	104.433	113.145	-2.04261	1.16466e-37
Glyma.08G185900	74.4167	59.1924	90.2114	11.1316	13.7714	25.3782	-2.04323	1.07518e-07
Glyma.01G173800	154.693	148.598	153.417	40.8158	21.8047	49.6991	-2.04349	1.08648e-13
Glyma.07G163200	6691.65	6931.06	7057.75	1617.79	1712.24	1668.62	-2.04403	9.96441e-191
Glyma.11G093300	24.0243	28.9796	35.6249	7.42105	4.59046	9.51684	-2.04408	0.00038685
Glyma.12G227100	37.5013	35.1455	43.6692	7.42105	5.73808	13.7465	-2.04419	5.6061e-05
Glyma.15G203600	342.2	347.756	312.579	48.2368	95.2521	82.4793	-2.04422	4.16101e-27
Glyma.05G208500	14.649	28.363	18.387	7.42105	5.73808	3.17228	-2.04428	0.0032866
Glyma.18G009900	34.5715	55.4929	35.6249	0	6.8857	17.9763	-2.04476	0.000133511
Glyma.19G122200	108.402	75.2237	79.2941	7.42105	14.919	33.8377	-2.04536	6.28361e-08
Glyma.20G042400	133.013	122.701	139.052	33.3947	40.1666	23.2634	-2.04612	3.98648e-13
Glyma.04G151200	120.707	134.416	126.411	48.2368	26.3952	27.4931	-2.04646	6.06314e-13
Glyma.10G070500	463.493	574.043	578.042	204.079	110.171	108.915	-2.0487	1.77183e-29
Glyma.15G252800	149.419	167.095	121.814	14.8421	35.5761	44.4119	-2.0491	6.53844e-13
Glyma.07G041300	31.6418	32.0626	31.6027	7.42105	9.18093	6.34456	-2.04925	0.000164142
Glyma.18G276800	3014.17	3138.43	3089.6	712.42	820.546	687.327	-2.05076	1.84034e-120
Glyma.15G192100	111.918	93.1048	80.4433	7.42105	30.9856	22.206	-2.05175	2.7596e-09
Glyma.11G174100	39.2592	35.7621	47.6914	7.42105	6.8857	13.7465	-2.05237	3.28413e-05
Glyma.18G040200	63.2835	72.1408	99.9795	7.42105	28.6904	14.804	-2.05284	1.35647e-07
Glyma.19G137500	124.809	113.452	132.157	33.3947	17.2142	40.1822	-2.05286	1.13983e-11
Glyma.05G172902	22.2664	22.1972	22.4092	0	3.44285	9.51684	-2.05337	0.00253479
Glyma.17G229000	85.5499	70.9076	44.8184	14.8421	13.7714	19.0337	-2.05344	5.11027e-07
Glyma.17G173600	243.759	239.236	248.225	33.3947	79.1855	50.7565	-2.05368	3.68003e-20
Glyma.04G252300	635.765	760.253	666.53	163.263	162.961	169.188	-2.05371	5.79928e-50
Glyma.15G090500	116.606	138.116	151.118	33.3947	28.6904	35.9525	-2.05394	1.28441e-13
Glyma.01G101800	63.8695	59.809	62.0562	14.8421	18.3619	11.6317	-2.05455	2.03189e-07
Glyma.08G055100	97.2691	85.0891	91.9351	37.1052	19.5095	17.9763	-2.0546	7.45476e-10
Glyma.17G164500	69.1431	61.0422	60.3324	25.9737	20.6571	5.28713	-2.05552	1.32396e-06
Glyma.08G189600	84.964	90.6384	118.366	14.8421	14.919	35.9525	-2.05558	5.01773e-09
Glyma.02G160900	88.4797	98.6541	82.7416	14.8421	21.8047	24.3208	-2.05579	6.40614e-10
Glyma.07G046400	32.8137	37.6119	31.0281	0	9.18093	10.5743	-2.05702	0.000180491
Glyma.20G217600	134.184	114.069	115.494	25.9737	13.7714	45.4693	-2.05709	3.38601e-10
Glyma.19G030800	39.2592	73.374	66.0784	0	26.3952	9.51684	-2.06348	1.90019e-05
Glyma.11G230700	609.983	733.74	776.852	189.237	161.814	166.016	-2.06354	9.62113e-47
Glyma.19G016400	3854.43	3883.27	3865.87	916.499	982.359	873.434	-2.06439	7.59598e-151
Glyma.02G010900	268.955	281.781	272.358	48.2368	74.595	64.503	-2.06474	1.95976e-25
Glyma.19G104600	121.293	125.167	134.455	33.3947	27.5428	31.7228	-2.06557	1.27731e-13
Glyma.05G026000	367.396	447.643	440.714	133.579	88.3664	95.1684	-2.06592	5.76632e-32
Glyma.12G021100	46.2907	42.5446	57.4595	22.2631	9.18093	9.51684	-2.06599	5.90275e-06
Glyma.13G150700	168.756	143.665	158.588	40.8158	30.9856	42.2971	-2.06637	8.40646e-16
Glyma.02G237000	111.918	143.048	109.173	40.8158	19.5095	32.7802	-2.06658	8.84318e-12
Glyma.02G000800	225.594	279.931	227.539	55.6578	59.676	58.1585	-2.0668	2.8466e-22
Glyma.11G157000	268.955	317.543	303.386	66.7894	79.1855	64.503	-2.06692	1.35694e-26
Glyma.06G261400	1140.86	1087.04	1116.44	218.921	280.018	275.988	-2.06708	1.80748e-74
Glyma.19G190000	117.778	85.7057	88.4876	18.5526	26.3952	22.206	-2.06736	3.21691e-10
Glyma.18G287900	1113.91	1285.59	1228.48	337.658	281.166	269.644	-2.06775	1.29234e-71
Glyma.18G014900	2429.38	2340.57	2312.74	682.736	526.756	526.599	-2.0681	5.46583e-100
Glyma.06G194500	177.545	160.929	135.03	44.5263	48.1999	24.3208	-2.06815	5.3538e-14
Glyma.01G145700	23.4383	51.7934	29.3043	3.71052	8.03331	10.5743	-2.06913	0.000253408
Glyma.15G008433	56.252	51.7934	51.1389	14.8421	16.0666	8.45941	-2.06932	1.528e-06
Glyma.02G023400	128.325	154.764	160.312	29.6842	42.4618	30.6654	-2.06952	1.38549e-14
Glyma.10G059700	29.2979	37.6119	41.3708	7.42105	11.4762	6.34456	-2.06954	7.83916e-05
Glyma.14G203500	43.9469	59.1924	62.0562	14.8421	17.2142	8.45941	-2.06971	1.80255e-06
Glyma.04G223200	38.6733	29.5962	41.9454	11.1316	8.03331	8.45941	-2.07005	5.59021e-05
Glyma.06G176200	80.8623	89.4052	76.9957	40.8158	14.919	14.804	-2.07051	1.40873e-08
Glyma.20G142000	57.4239	56.1095	74.6973	7.42105	21.8047	11.6317	-2.0708	5.30755e-07
Glyma.18G219300	72.0729	67.8247	67.2276	18.5526	17.2142	14.804	-2.07134	2.76635e-08
Glyma.19G203700	45.1188	45.6275	37.9232	3.71052	13.7714	9.51684	-2.07168	1.83296e-05
Glyma.01G155600	248.446	299.045	282.126	103.895	48.1999	64.503	-2.07231	1.22774e-21
Glyma.02G093200	65.0414	59.809	54.5865	3.71052	16.0666	16.9188	-2.0728	5.84022e-07
Glyma.20G052900	325.793	294.729	297.065	48.2368	87.2188	69.7902	-2.0731	2.35831e-26
Glyma.18G297500	182.819	189.909	182.721	25.9737	53.938	42.2971	-2.07349	8.77201e-18
Glyma.13G261400	746.511	889.736	888.323	181.816	157.223	251.668	-2.07399	3.66874e-42
Glyma.14G187900	70.901	99.2707	76.4211	25.9737	13.7714	22.206	-2.0744	7.53225e-09
Glyma.17G257700	362.122	440.244	397.045	74.2105	109.024	90.9387	-2.0744	3.7616e-32
Glyma.16G092600	203.328	184.976	186.743	37.1052	45.9046	48.6416	-2.07539	3.17116e-19
Glyma.06G206800	100.785	133.8	113.195	22.2631	29.838	27.4931	-2.07541	4.41254e-12
Glyma.18G121600	37.5013	28.9796	36.7741	7.42105	12.6238	4.22971	-2.07544	0.000138097
Glyma.19G109100	1311.37	1299.77	1325.02	374.763	277.723	309.826	-2.07735	1.82816e-79
Glyma.03G078300	134.77	135.033	158.014	29.6842	35.5761	33.8377	-2.07737	7.89939e-15
Glyma.10G025300	23.4383	15.4147	23.5584	7.42105	4.59046	4.22971	-2.07821	0.00225891
Glyma.13G046800	95.5112	94.9545	95.9573	3.71052	22.9523	30.6654	-2.07838	1.45486e-09
Glyma.11G151915	401.382	381.668	382.68	63.0789	105.581	91.9961	-2.07883	5.44617e-33
Glyma.15G271900	131.255	101.12	122.963	37.1052	33.2809	19.0337	-2.07928	8.92704e-12
Glyma.04G034000	60.9397	69.0578	69.526	0	19.5095	19.0337	-2.07964	3.40608e-07
Glyma.14G005300	318.761	373.652	342.458	55.6578	74.595	100.456	-2.07973	1.33463e-27
Glyma.09G022300	56.838	53.0266	71.8243	22.2631	10.3285	14.804	-2.07987	3.99809e-07
Glyma.18G172100	1142.62	1169.05	1119.88	282	309.856	226.289	-2.07996	9.94966e-67
Glyma.04G127900	69.7291	56.1095	71.8243	11.1316	18.3619	14.804	-2.08033	9.63632e-08
Glyma.08G016500	54.4941	53.6431	68.9514	0	21.8047	12.6891	-2.08036	2.42142e-06
Glyma.08G029000	55.0801	77.6901	97.1065	3.71052	22.9523	20.0911	-2.08058	1.69719e-07
Glyma.05G011900	293.565	286.713	249.374	66.7894	70.0046	60.2733	-2.08095	1.36878e-25
Glyma.13G248500	338.098	377.968	365.442	92.7631	73.4474	93.0536	-2.08138	6.80654e-32
Glyma.04G017400	1086.95	1180.15	1261.24	304.263	254.771	286.563	-2.08168	1.87911e-72
Glyma.06G287000	1294.38	1199.88	1263.53	363.631	291.494	264.357	-2.08199	1.01255e-73
Glyma.09G016400	31.0558	26.5133	27.5805	7.42105	3.44285	9.51684	-2.08228	0.000408614
Glyma.14G051800	58.5958	69.0578	52.2881	3.71052	13.7714	19.0337	-2.08236	7.81056e-07
Glyma.01G084600	237.899	261.433	264.888	51.9473	51.6427	71.905	-2.08246	1.92317e-23
Glyma.11G177800	150.005	120.235	150.544	18.5526	40.1666	32.7802	-2.08248	1.10494e-13
Glyma.09G199900	137.114	196.692	190.765	40.8158	45.9046	37.0099	-2.08297	7.57404e-16
Glyma.20G183866	615.842	778.134	679.171	192.947	133.123	176.59	-2.08308	5.14355e-43
Glyma.16G061800	72.6588	77.6901	62.6308	7.42105	22.9523	14.804	-2.08331	5.95257e-08
Glyma.16G205100	141.802	171.411	188.467	40.8158	43.6094	34.8951	-2.08338	3.52281e-16
Glyma.01G156700	130.669	149.831	146.522	22.2631	26.3952	45.4693	-2.08354	1.08684e-13
Glyma.12G018900	75.5886	104.82	114.344	37.1052	26.3952	13.7465	-2.08391	2.08433e-09
Glyma.02G157700	170.514	184.976	186.169	25.9737	45.9046	46.5268	-2.08445	8.4029e-18
Glyma.07G213900	89.6516	105.437	98.8303	14.8421	30.9856	19.0337	-2.08583	1.94363e-10
Glyma.19G011600	142.388	138.732	158.588	29.6842	26.3952	44.4119	-2.08617	1.68234e-14
Glyma.03G063400	415.445	437.161	412.559	115.026	94.1045	97.2833	-2.08678	7.91897e-38
Glyma.13G128300	90.8236	84.4725	87.3384	11.1316	28.6904	16.9188	-2.08728	1.65798e-09
Glyma.12G196700	440.641	473.54	523.456	133.579	109.024	106.8	-2.08736	5.23165e-39
Glyma.10G262700	298.253	326.792	357.398	81.6315	79.1855	72.9624	-2.08776	1.82764e-29
Glyma.08G118600	33.9856	29.5962	50.5643	14.8421	5.73808	9.51684	-2.0883	6.77784e-05
Glyma.09G279900	413.101	390.917	366.017	74.2105	75.7427	115.26	-2.08898	2.01411e-30
Glyma.06G299200	219.148	203.474	206.854	25.9737	56.2332	52.8713	-2.09006	1.11451e-19
Glyma.09G124200	178.717	191.759	180.997	66.7894	30.9856	44.4119	-2.09019	2.83445e-17
Glyma.20G089100	24.0243	27.7465	28.1551	7.42105	3.44285	8.45941	-2.09025	0.000554695
Glyma.09G029800	162.896	178.194	147.671	7.42105	43.6094	47.5842	-2.09033	9.27948e-14
Glyma.10G109500	90.2376	107.903	102.278	22.2631	29.838	17.9763	-2.09079	8.06865e-11
Glyma.15G262800	47.4626	48.0939	40.7962	3.71052	14.919	9.51684	-2.0917	9.90631e-06
Glyma.05G232300	32.8137	22.1972	14.3649	0	8.03331	5.28713	-2.09237	0.0024084
Glyma.10G289900	204.499	207.174	185.594	51.9473	36.7237	53.9288	-2.09239	2.33492e-19
Glyma.08G169300	47.4626	61.0422	70.6751	7.42105	17.2142	13.7465	-2.09259	5.95265e-07
Glyma.04G246600	55.6661	42.5446	57.4595	0	21.8047	8.45941	-2.09286	1.39458e-05
Glyma.07G177600	123.637	98.0375	130.433	22.2631	32.1333	25.3782	-2.09287	3.59808e-12
Glyma.02G121400	53.3222	54.8763	59.1832	7.42105	12.6238	15.8614	-2.09297	6.73792e-07
Glyma.02G237500	83.7921	69.0578	58.6087	11.1316	21.8047	13.7465	-2.09405	6.71935e-08
Glyma.15G247600	714.869	708.46	698.133	200.368	157.223	157.557	-2.09421	5.99117e-56
Glyma.11G230300	145.318	163.396	161.461	33.3947	35.5761	39.1248	-2.0949	1.99926e-16
Glyma.02G134500	118.364	192.375	164.334	25.9737	41.3142	38.0674	-2.09519	7.42409e-14
Glyma.08G127900	21.6805	21.5806	20.6854	0	5.73808	6.34456	-2.09529	0.00215874
Glyma.02G201000	22.2664	41.928	34.4757	7.42105	10.3285	5.28713	-2.09531	0.000208097
Glyma.12G186500	88.4797	125.784	97.1065	7.42105	35.5761	21.1485	-2.09567	1.08318e-09
Glyma.02G237100	259.58	247.868	292.469	55.6578	66.5617	61.3308	-2.09575	4.05779e-25
Glyma.10G065200	118.364	121.468	130.433	14.8421	32.1333	31.7228	-2.09608	6.0252e-13
Glyma.18G083900	366.81	419.896	382.105	129.868	99.8426	63.4456	-2.09632	1.16986e-27
Glyma.02G261900	127.153	136.883	134.455	29.6842	29.838	32.7802	-2.09671	1.88649e-14
Glyma.05G014900	124.223	122.701	128.135	7.42105	32.1333	35.9525	-2.09941	2.99431e-12
Glyma.06G139300	49.8065	38.2285	61.4816	7.42105	8.03331	16.9188	-2.09941	7.04119e-06
Glyma.13G032700	370.326	392.15	383.255	111.316	79.1855	88.8238	-2.09952	2.56892e-34
Glyma.10G031900	120.707	131.95	129.858	29.6842	30.9856	28.5505	-2.10047	5.62065e-14
Glyma.19G020700	34.5715	26.5133	23.5584	3.71052	9.18093	5.28713	-2.10084	0.000431393
Glyma.16G017200	115.434	115.302	140.776	29.6842	33.2809	24.3208	-2.1009	4.90943e-13
Glyma.18G042200	166.998	177.577	160.887	11.1316	48.1999	43.3545	-2.10255	3.21403e-15
Glyma.09G216100	276.572	265.133	274.082	40.8158	71.1522	65.5605	-2.10351	2.28349e-25
Glyma.01G166300	96.6831	106.67	119.516	18.5526	27.5428	25.3782	-2.10389	9.74029e-12
Glyma.01G085700	36.3294	25.8967	23.5584	0	3.44285	12.6891	-2.10405	0.000912664
Glyma.05G136600	54.4941	61.0422	81.5924	14.8421	13.7714	16.9188	-2.10455	1.25085e-07
Glyma.08G234900	80.8623	86.3223	92.5097	22.2631	10.3285	28.5505	-2.10563	4.34381e-09
Glyma.20G153200	240.829	236.153	266.612	74.2105	68.857	39.1248	-2.10577	3.84348e-21
Glyma.08G020800	110.16	143.048	143.649	18.5526	27.5428	39.1248	-2.1066	6.66819e-13
Glyma.01G026200	1512.36	1581.55	1583.58	397.026	356.909	348.951	-2.10693	1.49069e-99
Glyma.01G058500	2781.54	2861.58	2889.64	571.421	751.689	625.997	-2.10703	2.08126e-109
Glyma.03G028500	10.5473	28.9796	34.4757	0	3.44285	10.5743	-2.1089	0.0033494
Glyma.02G033400	95.5112	104.203	104.002	7.42105	27.5428	26.4357	-2.10978	9.8874e-11
Glyma.04G165400	199.812	270.682	251.098	29.6842	52.7903	70.8476	-2.11081	3.56519e-19
Glyma.11G207300	138.872	168.329	138.477	29.6842	45.9046	25.3782	-2.11142	2.67366e-14
Glyma.14G089200	114.262	99.8872	110.322	18.5526	25.2476	27.4931	-2.11244	5.17555e-12
Glyma.12G093800	430.679	477.239	489.555	152.131	100.99	93.0536	-2.11293	5.94129e-36
Glyma.09G217300	95.5112	90.0218	101.703	44.5263	19.5095	14.804	-2.11308	7.84305e-10
Glyma.11G236100	150.591	131.333	124.687	25.9737	33.2809	31.7228	-2.11309	2.13146e-14
Glyma.16G144900	486.345	456.892	417.73	129.868	97.5474	100.456	-2.11328	4.24494e-38
Glyma.11G235200	110.746	98.6541	101.703	14.8421	29.838	22.206	-2.11338	2.28183e-11
Glyma.08G271600	159.967	178.194	168.356	18.5526	48.1999	39.1248	-2.1141	2.29576e-16
Glyma.01G179600	33.9856	25.2801	35.0503	0	11.4762	6.34456	-2.11428	0.000286587
Glyma.14G121400	517.987	593.158	457.952	163.263	103.285	116.317	-2.11473	6.48893e-36
Glyma.02G005400	75.5886	62.892	61.4816	14.8421	20.6571	10.5743	-2.11536	8.29564e-08
Glyma.06G195500	192.78	227.521	255.12	18.5526	65.4141	54.9862	-2.11599	8.75198e-18
Glyma.20G140700	124.809	152.297	155.715	22.2631	32.1333	39.1248	-2.1162	1.43739e-14
Glyma.05G209000	1665.29	1986.65	1823.76	493.5	411.994	387.018	-2.11676	8.00025e-85
Glyma.10G272000	1241.06	1391.02	1348.57	285.71	297.233	324.63	-2.11679	1.40506e-84
Glyma.07G023500	266.611	257.734	278.678	66.7894	64.2665	57.101	-2.11709	2.01569e-26
Glyma.20G007100	261.337	263.9	280.977	51.9473	52.7903	75.0773	-2.11757	5.72658e-25
Glyma.18G209200	41.0171	40.6948	35.0503	14.8421	9.18093	6.34456	-2.11794	2.57715e-05
Glyma.18G071900	146.49	149.831	154.566	25.9737	52.7903	21.1485	-2.11798	2.5797e-13
Glyma.11G152200	109.574	119.001	123.538	14.8421	27.5428	31.7228	-2.11801	1.43224e-12
Glyma.14G182700	648.656	631.386	641.248	118.737	154.928	153.327	-2.11902	6.75407e-53
Glyma.03G105700	29.2979	28.9796	24.7076	0	9.18093	6.34456	-2.1192	0.000509394
Glyma.05G121300	33.3996	30.8294	37.3487	11.1316	2.29523	11.6317	-2.11953	0.000151447
Glyma.12G011700	664.477	759.636	690.663	241.184	150.338	131.121	-2.11971	1.03528e-40
Glyma.16G029800	353.919	358.238	300.513	55.6578	88.3664	77.1922	-2.1209	4.8989e-29
Glyma.17G234800	49.8065	37.6119	35.6249	0	9.18093	13.7465	-2.12109	4.19398e-05
Glyma.02G001000	120.121	93.1048	101.703	7.42105	21.8047	33.8377	-2.12151	2.45764e-10
Glyma.15G024500	314.66	320.009	328.668	126.158	67.7094	53.9288	-2.12208	9.89494e-24
Glyma.06G205600	116.02	85.7057	105.725	7.42105	18.3619	35.9525	-2.12222	1.2308e-09
Glyma.17G225300	27.54	37.6119	35.6249	0	11.4762	7.40199	-2.12223	0.000163514
Glyma.09G007200	313.488	389.067	330.967	70.4999	66.5617	95.1684	-2.12239	3.03384e-28
Glyma.06G083800	91.4095	98.0375	82.167	7.42105	26.3952	21.1485	-2.12242	7.6469e-10
Glyma.14G094500	84.964	54.8763	77.5703	11.1316	8.03331	27.4931	-2.12255	3.80545e-07
Glyma.14G108700	87.8938	104.203	102.852	7.42105	27.5428	24.3208	-2.12344	1.8957e-10
Glyma.19G157000	89.6516	119.618	104.576	18.5526	18.3619	31.7228	-2.1245	6.52244e-11
Glyma.08G213100	164.068	215.806	191.915	51.9473	43.6094	40.1822	-2.12466	1.54498e-18
Glyma.02G076100	193.366	184.976	228.689	29.6842	55.0856	45.4693	-2.12482	4.95535e-19
Glyma.12G171000	203.328	225.671	230.987	44.5263	50.4951	52.8713	-2.12515	3.86423e-22
Glyma.02G218100	2421.77	2445.39	2494.89	578.842	507.246	606.963	-2.1253	8.58276e-119
Glyma.15G170500	93.7533	66.5915	71.8243	7.42105	10.3285	29.6079	-2.12631	1.42555e-07
Glyma.06G160200	1173.09	1198.03	1190.56	296.842	278.871	252.725	-2.12711	1.20695e-84
Glyma.08G338500	83.7921	86.3223	83.3162	0	26.3952	21.1485	-2.12743	1.03188e-08
Glyma.02G305500	21.6805	17.881	42.52	0	6.8857	8.45941	-2.12784	0.00112183
Glyma.08G196600	122.465	130.717	128.709	37.1052	18.3619	35.9525	-2.12855	3.8616e-13
Glyma.09G017000	983.824	1037.1	1117.01	282	222.638	233.691	-2.12882	3.73278e-70
Glyma.09G253200	90.8236	82.6228	106.3	7.42105	14.919	33.8377	-2.12891	5.11794e-09
Glyma.16G082000	42.775	47.4773	39.0724	7.42105	5.73808	14.804	-2.12905	1.50531e-05
Glyma.02G244700	75.0027	77.6901	61.4816	7.42105	25.2476	11.6317	-2.12932	7.95512e-08
Glyma.19G193900	37.5013	33.2957	30.4535	0	10.3285	8.45941	-2.12946	0.000128516
Glyma.02G210800	134.77	162.163	174.677	44.5263	28.6904	39.1248	-2.12962	1.04213e-15
Glyma.13G289400	600.021	591.308	622.861	141	133.123	141.695	-2.13018	1.39485e-52
Glyma.01G020100	1493.61	1499.54	1562.32	408.158	291.494	366.927	-2.13027	1.96395e-81
Glyma.13G199300	178.131	183.743	187.318	25.9737	53.938	37.0099	-2.13145	6.30847e-18
Glyma.08G112800	280.674	265.749	251.672	74.2105	73.4474	42.2971	-2.13172	4.2981e-23
Glyma.12G005000	366.224	391.533	404.515	107.605	59.676	106.8	-2.13194	4.34248e-29
Glyma.16G143200	156.451	178.194	192.489	22.2631	44.757	43.3545	-2.1327	3.97388e-17
Glyma.11G192400	32.8137	34.5289	40.2216	0	12.6238	7.40199	-2.13275	9.30794e-05
Glyma.06G103900	56.252	55.4929	33.3265	11.1316	10.3285	11.6317	-2.13286	5.51534e-06
Glyma.04G006800	22.8524	31.446	28.7297	0	5.73808	9.51684	-2.13313	0.000554094
Glyma.11G088600	314.66	299.045	332.116	70.4999	74.595	69.7902	-2.13388	1.72934e-30
Glyma.14G190700	108.988	147.365	138.477	51.9473	34.4285	8.45941	-2.13569	0.000987096
Glyma.19G151300	493.963	582.676	618.838	144.71	112.466	136.408	-2.13572	4.64286e-42
Glyma.18G242900	433.609	459.358	398.194	74.2105	98.695	107.858	-2.13608	8.11844e-37
Glyma.16G220500	171.1	188.676	184.445	40.8158	45.9046	37.0099	-2.1363	5.54662e-19
Glyma.01G071700	619.944	625.837	646.994	166.974	153.781	122.662	-2.13671	1.04732e-50
Glyma.02G186950	29.8839	20.964	24.133	3.71052	9.18093	3.17228	-2.13676	0.000880924
Glyma.12G217400	27176.8	28187.3	28078.7	6626.99	6186.8	6196.52	-2.137	1.09957e-262
Glyma.17G164100	3067.49	3290.11	3341.84	660.473	772.346	743.371	-2.13721	1.97351e-136
Glyma.18G197800	133.599	141.199	135.604	37.1052	34.4285	25.3782	-2.13774	6.85126e-15
Glyma.08G256200	148.247	186.826	127.56	29.6842	30.9856	41.2396	-2.13831	1.03156e-14
Glyma.17G107800	86.1359	78.3067	107.449	7.42105	18.3619	28.5505	-2.13834	2.23217e-09
Glyma.03G228000	26.9541	31.446	42.52	7.42105	6.8857	8.45941	-2.13838	9.80089e-05
Glyma.08G284000	28.126	34.5289	37.9232	0	5.73808	12.6891	-2.13869	0.000192004
Glyma.19G081500	164.068	148.598	133.306	14.8421	37.8713	38.0674	-2.13897	1.04908e-14
Glyma.05G032000	87.3078	69.6744	77.5703	18.5526	16.0666	19.0337	-2.13911	2.72444e-09
Glyma.02G308300	14.063	19.1142	26.4314	0	4.59046	6.34456	-2.13918	0.00340189
Glyma.09G062900	4001.51	4083.66	4256.6	1094.6	918.093	840.654	-2.13939	4.13244e-126
Glyma.02G127800	1105.12	1173.37	1191.13	196.658	286.904	272.816	-2.13961	2.2417e-72
Glyma.07G215000	409.585	366.253	383.829	85.342	98.695	78.2496	-2.13983	5.58173e-35
Glyma.18G023500	60.3537	83.2394	81.5924	7.42105	13.7714	24.3208	-2.14075	3.71502e-08
Glyma.19G147800	106.058	122.701	117.792	14.8421	28.6904	28.5505	-2.14149	1.33165e-12
Glyma.08G207900	31.6418	39.4616	47.1168	14.8421	5.73808	9.51684	-2.14176	2.82526e-05
Glyma.03G184000	213.875	229.987	225.241	14.8421	65.4141	52.8713	-2.1425	1.17549e-18
Glyma.09G036400	28.712	22.8138	31.6027	0	4.59046	10.5743	-2.1426	0.000616632
Glyma.19G082000	46.2907	58.5759	53.4373	3.71052	11.4762	15.8614	-2.1428	1.6398e-06
Glyma.07G158200	48.0486	49.327	46.5422	7.42105	12.6238	10.5743	-2.14345	2.34153e-06
Glyma.04G029600	85.5499	98.0375	86.7638	14.8421	28.6904	14.804	-2.14399	6.01938e-10
Glyma.06G024100	881.867	992.707	999.22	226.342	219.195	209.37	-2.14487	1.18104e-69
Glyma.08G298400	285.948	288.563	275.231	74.2105	70.0046	53.9288	-2.14518	1.75707e-27
Glyma.12G077600	90.2376	82.6228	101.703	29.6842	21.8047	15.8614	-2.1455	2.19512e-10
Glyma.03G164200	69.1431	62.892	76.9957	0	19.5095	19.0337	-2.14575	1.1496e-07
Glyma.12G119300	101.957	101.737	89.6368	7.42105	24.0999	26.4357	-2.14583	1.27115e-10
Glyma.13G087500	1322.51	1309.63	1284.22	345.079	293.79	270.701	-2.14635	5.88012e-87
Glyma.19G213100	39.8452	62.892	72.3989	29.6842	10.3285	8.45941	-2.14719	2.74494e-06
Glyma.16G031400	52.1503	36.9953	31.0281	0	13.7714	8.45941	-2.14784	5.88756e-05
Glyma.13G210800	61.5256	65.3583	60.3324	7.42105	24.0999	7.40199	-2.14791	6.04911e-07
Glyma.03G199100	91.4095	94.338	100.554	22.2631	16.0666	26.4357	-2.14837	6.73374e-11
Glyma.10G008400	649.242	665.915	586.661	159.552	130.828	146.982	-2.14847	1.70704e-51
Glyma.02G089400	203.328	235.537	252.247	51.9473	59.676	44.4119	-2.15039	5.01159e-22
Glyma.09G114351	19.3366	17.881	29.3043	7.42105	8.03331	1.05743	-2.1509	0.00214686
Glyma.04G078000	11.7192	27.7465	32.1773	0	5.73808	7.40199	-2.15132	0.00212062
Glyma.05G026100	624.046	641.868	577.468	133.579	140.009	138.523	-2.15249	1.54253e-52
Glyma.18G028300	34.5715	38.2285	40.7962	14.8421	9.18093	5.28713	-2.15251	3.03319e-05
Glyma.09G267700	287.706	345.906	311.43	25.9737	57.3808	122.662	-2.15255	0.000105519
Glyma.18G043800	141.216	125.167	129.858	22.2631	27.5428	34.8951	-2.15263	2.27978e-14
Glyma.03G206100	21.0945	29.5962	27.0059	7.42105	4.59046	6.34456	-2.15291	0.000493832
Glyma.11G215600	189.265	165.246	134.455	40.8158	29.838	41.2396	-2.15442	7.29092e-16
Glyma.14G048000	659.789	678.863	643.546	189.237	134.271	142.753	-2.1555	5.85235e-53
Glyma.18G191700	38.0873	27.7465	35.6249	7.42105	3.44285	11.6317	-2.15561	0.000118069
Glyma.15G128300	319.933	362.554	348.204	59.3684	92.9569	69.7902	-2.1559	1.43957e-30
Glyma.07G048800	37.5013	32.0626	33.9011	0	12.6238	6.34456	-2.15658	0.000115568
Glyma.08G108200	39.8452	26.5133	41.3708	14.8421	6.8857	6.34456	-2.15733	6.21607e-05
Glyma.06G294400	77.9325	83.2394	78.1449	3.71052	25.2476	16.9188	-2.15749	7.50322e-09
Glyma.08G359000	35.1575	35.1455	31.0281	14.8421	5.73808	6.34456	-2.1576	7.36487e-05
Glyma.13G280400	99.6129	106.053	83.8908	40.8158	24.0999	10.5743	-2.15824	1.45967e-09
Glyma.18G184800	77.3465	99.2707	99.4049	0	29.838	21.1485	-2.15875	5.83238e-09
Glyma.20G033700	152.349	114.069	133.306	33.3947	22.9523	34.8951	-2.15928	8.3824e-14
Glyma.18G204900	50.3924	59.809	41.9454	7.42105	17.2142	7.40199	-2.15967	3.21672e-06
Glyma.10G277200	169.928	194.225	191.34	40.8158	28.6904	53.9288	-2.15978	1.11923e-17
Glyma.06G260900	227.352	213.956	218.921	25.9737	51.6427	57.101	-2.15989	2.79008e-21
Glyma.12G189000	43.3609	34.5289	37.9232	0	14.919	6.34456	-2.16085	6.09525e-05
Glyma.18G047800	101.371	105.437	99.9795	18.5526	29.838	17.9763	-2.16182	1.59067e-11
Glyma.06G126100	77.3465	62.892	64.9292	7.42105	12.6238	21.1485	-2.16216	5.25052e-08
Glyma.08G109000	387.319	403.248	358.547	55.6578	90.6617	94.111	-2.16249	1.66089e-33
Glyma.08G243100	60.3537	72.1408	60.907	14.8421	13.7714	14.804	-2.16261	4.3115e-08
Glyma.05G164200	52.7363	56.7261	58.0341	11.1316	18.3619	7.40199	-2.16273	6.69691e-07
Glyma.14G199700	334.582	302.745	328.094	33.3947	94.1045	68.7327	-2.16317	1.86827e-25
Glyma.05G179000	533.222	577.743	604.474	74.2105	121.647	160.729	-2.16393	1.1988e-37
Glyma.12G231500	141.216	120.235	121.239	14.8421	35.5761	27.4931	-2.16402	1.93174e-13
Glyma.07G238400	258.994	252.801	246.501	96.4736	52.7903	41.2396	-2.16452	1.84272e-21
Glyma.18G226551	28.712	25.2801	20.6854	11.1316	1.14762	7.40199	-2.16541	0.000955787
Glyma.15G090300	491.619	445.793	529.202	111.316	106.728	109.972	-2.16636	1.60348e-42
Glyma.01G103500	6420.93	6730.06	6658.98	1632.63	1434.52	1392.63	-2.16673	2.21692e-178
Glyma.15G214400	162.896	168.329	199.959	7.42105	41.3142	52.8713	-2.16694	9.90362e-15
Glyma.08G050300	146.49	180.66	210.302	40.8158	42.4618	37.0099	-2.16734	2.58049e-17
Glyma.19G200200	106.644	102.97	86.1892	29.6842	14.919	25.3782	-2.16766	6.00172e-11
Glyma.03G250800	230.868	212.106	236.158	37.1052	47.0523	59.2159	-2.16865	1.66887e-22
Glyma.04G047100	139.458	178.194	172.953	44.5263	28.6904	40.1822	-2.16883	1.63996e-16
Glyma.19G198500	38.6733	39.4616	19.5362	0	11.4762	6.34456	-2.17018	0.000317395
Glyma.11G219200	441.227	468.607	395.896	122.447	72.2998	107.858	-2.17067	5.43917e-34
Glyma.17G257500	79.6903	86.3223	58.0341	22.2631	11.4762	19.0337	-2.17072	1.6175e-08
Glyma.02G232000	82.6201	65.9749	76.4211	0	21.8047	19.0337	-2.17131	3.90376e-08
Glyma.13G110800	400.21	424.212	444.736	74.2105	90.6617	105.743	-2.17187	7.25391e-38
Glyma.16G106400	118.95	122.084	140.776	44.5263	19.5095	29.6079	-2.17209	2.47011e-13
Glyma.13G028100	281.26	269.449	273.507	44.5263	73.4474	56.0436	-2.17301	1.63134e-26
Glyma.03G040600	320.519	358.238	359.122	77.921	72.2998	80.3644	-2.1734	3.40782e-33
Glyma.20G090700	48.6345	60.4256	59.1832	7.42105	4.59046	22.206	-2.17371	3.59326e-06
Glyma.12G139100	212.703	167.095	191.34	48.2368	48.1999	33.8377	-2.17386	8.32464e-19
Glyma.07G013700	37.5013	52.41	44.8184	0	12.6238	11.6317	-2.17389	1.16541e-05
Glyma.12G142100	41.0171	44.3943	50.5643	29.6842	2.29523	8.45941	-2.17538	4.51942e-05
Glyma.18G093800	47.4626	50.5602	60.907	7.42105	11.4762	13.7465	-2.17549	8.02147e-07
Glyma.20G146900	644.554	733.74	657.911	111.316	188.209	133.236	-2.17559	3.4206e-45
Glyma.05G209800	87.3078	85.7057	96.5319	7.42105	22.9523	22.206	-2.17572	3.14547e-10
Glyma.10G182800	84.964	56.7261	91.9351	18.5526	11.4762	22.206	-2.17576	1.80654e-08
Glyma.17G163400	47.4626	72.7574	70.1005	22.2631	17.2142	7.40199	-2.17636	3.37154e-07
Glyma.10G196300	206.843	184.36	201.108	77.921	36.7237	34.8951	-2.17654	4.71675e-18
Glyma.03G201000	2442.27	3000.32	3038.46	664.184	604.794	619.652	-2.17726	5.39496e-101
Glyma.14G174600	118.95	167.095	164.909	14.8421	37.8713	37.0099	-2.17812	3.53309e-14
Glyma.09G067300	46.8767	35.1455	40.2216	7.42105	8.03331	10.5743	-2.17866	1.26759e-05
Glyma.02G283700	58.5958	22.8138	51.7135	7.42105	5.73808	14.804	-2.1796	5.10172e-05
Glyma.01G033800	216.219	165.862	210.302	40.8158	52.7903	35.9525	-2.18058	6.87637e-19
Glyma.13G272300	66.2133	65.3583	66.0784	7.42105	26.3952	6.34456	-2.18072	5.23651e-07
Glyma.07G185300	51.5643	39.4616	62.0562	0	13.7714	13.7465	-2.18118	4.55156e-06
Glyma.09G243700	199.226	244.169	222.943	89.0525	44.757	33.8377	-2.18215	4.05943e-18
Glyma.03G189900	159.967	223.821	246.501	89.0525	32.1333	38.0674	-2.18266	6.39839e-15
Glyma.07G010400	829.717	845.959	863.041	126.158	187.061	215.715	-2.18355	1.05185e-57
Glyma.02G260600	1078.16	1094.44	1138.85	200.368	245.59	261.184	-2.1838	2.32636e-79
Glyma.11G067700	71.4869	80.773	84.4654	3.71052	18.3619	22.206	-2.185	5.99168e-09
Glyma.07G151900	17.5788	30.8294	25.2822	0	4.59046	8.45941	-2.18514	0.00109824
Glyma.15G263600	3484.69	3917.8	3641.78	905.368	753.984	802.587	-2.18533	6.24331e-136
Glyma.18G082600	33.3996	28.363	11.4919	7.42105	2.29523	7.40199	-2.18574	0.00164636
Glyma.09G032400	43.9469	49.9436	49.9897	18.5526	11.4762	6.34456	-2.18577	2.68677e-06
Glyma.08G054700	173.444	197.308	219.495	37.1052	43.6094	45.4693	-2.18661	5.0624e-20
Glyma.16G137000	555.489	618.438	570.572	103.895	127.385	138.523	-2.1883	2.44203e-49
Glyma.13G006500	26.9541	20.3474	23.5584	3.71052	4.59046	6.34456	-2.1885	0.000782933
Glyma.06G028000	2170.98	2206.77	2388.59	538.026	493.475	471.612	-2.18927	2.10492e-121
Glyma.07G260600	262.509	294.112	310.856	81.6315	50.4951	67.6753	-2.18967	7.50484e-27
Glyma.13G255800	38.0873	38.845	28.7297	0	10.3285	8.45941	-2.19003	7.81021e-05
Glyma.18G279800	643.968	709.693	729.161	233.763	130.828	107.858	-2.19018	1.97274e-12
Glyma.03G205400	418.374	415.58	423.476	103.895	90.6617	87.7664	-2.19044	1.86963e-40
Glyma.12G132100	55.6661	49.9436	36.1995	14.8421	11.4762	7.40199	-2.191	3.8786e-06
Glyma.03G129600	55.6661	47.4773	44.8184	0	10.3285	15.8614	-2.19183	4.52261e-06
Glyma.19G113600	274.229	231.22	289.021	33.3947	56.2332	70.8476	-2.19197	2.43161e-23
Glyma.09G245900	31.0558	36.3787	56.3103	0	13.7714	8.45941	-2.19216	4.56532e-05
Glyma.11G069500	91.9955	96.1877	129.858	11.1316	26.3952	25.3782	-2.19265	3.48798e-11
Glyma.15G121000	33.9856	36.9953	41.3708	0	11.4762	8.45941	-2.19459	4.26558e-05
Glyma.12G224300	42.775	30.8294	44.2438	7.42105	10.3285	7.40199	-2.1948	1.90776e-05
Glyma.06G041400	206.843	174.494	198.81	44.5263	37.8713	45.4693	-2.19485	2.73964e-20
Glyma.18G202600	3614.19	3851.21	3928.5	786.631	841.203	843.827	-2.19496	4.85473e-163
Glyma.16G205000	67.3852	75.8403	68.3768	14.8421	21.8047	9.51684	-2.19513	2.04327e-08
Glyma.02G116300	1749.67	1860.86	1765.15	389.605	409.699	373.272	-2.19666	7.07216e-114
Glyma.03G212400	349.231	381.051	387.277	66.7894	98.695	70.8476	-2.19782	2.08057e-33
Glyma.17G246500	1967.65	2246.23	2268.5	512.052	488.884	429.315	-2.1983	7.185e-104
Glyma.03G137300	212.703	189.292	194.213	48.2368	34.4285	49.6991	-2.19835	1.45523e-20
Glyma.01G226200	183.991	191.142	166.058	22.2631	50.4951	35.9525	-2.19865	5.10638e-18
Glyma.18G120700	162.31	162.779	159.737	55.6578	24.0999	37.0099	-2.19889	1.50622e-16
Glyma.17G052900	1179.53	1099.38	1137.7	233.763	273.133	230.519	-2.19966	6.30373e-82
Glyma.06G197600	355.091	388.45	382.105	77.921	103.285	62.3882	-2.20138	9.06487e-32
Glyma.14G000900	290.049	405.098	414.283	48.2368	73.4474	103.628	-2.20194	6.64208e-25
Glyma.13G290100	103.129	112.836	104.576	18.5526	22.9523	25.3782	-2.20208	1.52827e-12
Glyma.08G092200	505.682	567.877	592.407	111.316	127.385	118.432	-2.20241	1.17068e-47
Glyma.10G249900	81.4482	62.892	71.2497	7.42105	9.18093	25.3782	-2.20318	7.39394e-08
Glyma.01G034900	39.8452	33.2957	32.7519	0	6.8857	11.6317	-2.20325	7.56481e-05
Glyma.04G149300	861.359	905.151	929.694	226.342	153.781	218.887	-2.20462	1.56984e-59
Glyma.10G252800	183.991	151.681	139.626	48.2368	21.8047	40.1822	-2.20577	2.88632e-15
Glyma.09G048800	57.4239	57.9593	90.786	7.42105	19.5095	13.7465	-2.20578	9.20195e-08
Glyma.12G176900	63.2835	46.8607	79.8687	0	11.4762	22.206	-2.20605	1.26494e-06
Glyma.01G125400	396.694	428.529	416.007	148.421	61.9713	86.709	-2.20667	6.95776e-29
Glyma.13G212600	48.6345	60.4256	53.4373	0	12.6238	15.8614	-2.20735	1.31381e-06
Glyma.14G106200	244.931	221.972	270.634	63.0789	66.5617	35.9525	-2.20737	9.24597e-22
Glyma.11G002000	29.2979	25.8967	43.6692	14.8421	4.59046	6.34456	-2.20806	0.000121409
Glyma.07G099800	39.2592	27.1299	21.8346	0	10.3285	5.28713	-2.20908	0.000391659
Glyma.16G047100	429.508	448.876	397.619	81.6315	95.2521	93.0536	-2.21096	4.70179e-40
Glyma.17G035000	203.328	213.956	209.152	44.5263	49.3475	41.2396	-2.21154	1.7105e-22
Glyma.11G036100	32.2277	29.5962	33.3265	0	11.4762	5.28713	-2.21262	0.00016377
Glyma.18G133100	994.957	997.023	1038.29	267.158	220.342	191.394	-2.2128	1.36103e-72
Glyma.14G206000	341.028	320.009	314.878	70.4999	80.3331	60.2733	-2.21312	1.03774e-31
Glyma.12G062100	394.35	394	380.382	70.4999	68.857	104.685	-2.21319	3.59868e-34
Glyma.03G073500	474.04	411.881	517.71	103.895	103.285	97.2833	-2.21335	3.79496e-40
Glyma.03G223900	40.4311	52.41	58.6087	7.42105	14.919	8.45941	-2.21453	1.726e-06
Glyma.02G278600	634.593	722.024	692.961	181.816	179.028	87.7664	-2.2147	3.69332e-12
Glyma.12G224000	36.9154	30.8294	39.647	0	9.18093	9.51684	-2.2155	5.5283e-05
Glyma.18G037800	58.0099	73.9905	71.2497	11.1316	10.3285	20.0911	-2.21563	3.46141e-08
Glyma.16G033251	585.958	540.748	620.562	103.895	151.485	109.972	-2.21813	1.64345e-45
Glyma.09G216000	52.1503	71.5242	54.0119	7.42105	20.6571	7.40199	-2.21902	6.0998e-07
Glyma.02G037400	238.485	255.884	184.445	44.5263	47.0523	51.8139	-2.21939	1.76642e-21
Glyma.16G151800	30.4698	19.1142	37.3487	0	3.44285	11.6317	-2.22026	0.000615938
Glyma.16G170300	100.785	91.255	113.77	11.1316	21.8047	26.4357	-2.22135	1.54614e-11
Glyma.15G154700	659.203	604.873	638.375	144.71	156.076	112.087	-2.22351	6.67059e-51
Glyma.12G071000	108.402	124.551	129.284	22.2631	12.6238	40.1822	-2.2242	1.76748e-11
Glyma.02G277100	143.56	138.732	153.991	3.71052	37.8713	37.0099	-2.22421	6.84811e-14
Glyma.13G110250	84.378	75.2237	78.7195	3.71052	25.2476	14.804	-2.22437	5.22134e-09
Glyma.03G022300	130.669	122.084	121.239	22.2631	33.2809	22.206	-2.22438	3.82005e-14
Glyma.17G038700	290.049	315.693	279.253	77.921	73.4474	46.5268	-2.22513	3.68882e-27
Glyma.13G171100	165.24	154.147	164.909	51.9473	20.6571	40.1822	-2.22557	3.69971e-16
Glyma.04G204400	369.74	411.264	402.791	63.0789	87.2188	90.9387	-2.22569	4.97684e-37
Glyma.07G088600	46.2907	39.4616	34.4757	0	8.03331	12.6891	-2.2261	2.56681e-05
Glyma.17G097000	304.112	300.278	308.557	70.4999	64.2665	63.4456	-2.22668	1.19158e-31
Glyma.12G102600	45.7048	23.4303	39.0724	7.42105	11.4762	4.22971	-2.22725	7.85315e-05
Glyma.10G221100	255.478	213.339	218.921	40.8158	57.3808	44.4119	-2.22727	4.89784e-23
Glyma.09G047300	210.359	233.07	221.794	44.5263	51.6427	44.4119	-2.2275	1.1338e-23
Glyma.13G229800	47.4626	40.6948	56.3103	14.8421	8.03331	10.5743	-2.22773	1.77167e-06
Glyma.12G003200	44.5328	46.8607	52.8627	0	6.8857	17.9763	-2.22856	8.42193e-06
Glyma.06G212100	86.1359	82.6228	78.7195	14.8421	18.3619	17.9763	-2.22911	2.81912e-10
Glyma.13G289900	104.887	139.965	133.881	25.9737	35.5761	19.0337	-2.22942	3.49888e-13
Glyma.02G186600	41.603	62.2754	39.0724	0	5.73808	19.0337	-2.22992	2.38121e-05
Glyma.02G159200	148.247	151.681	200.534	33.3947	22.9523	48.6416	-2.23084	2.70717e-15
Glyma.13G004400	239.071	253.418	224.092	85.342	32.1333	52.8713	-2.23148	1.19451e-20
Glyma.05G093000	72.0729	67.8247	86.1892	3.71052	18.3619	19.0337	-2.23262	7.94752e-09
Glyma.19G247800	63.8695	53.6431	76.9957	7.42105	6.8857	23.2634	-2.23286	3.67887e-07
Glyma.11G216900	193.366	225.671	206.854	29.6842	36.7237	58.1585	-2.23303	3.10442e-20
Glyma.11G071300	313.488	281.164	310.281	74.2105	44.757	78.2496	-2.23334	4.54948e-27
Glyma.19G143300	93.1674	73.374	93.6589	14.8421	16.0666	22.206	-2.23404	2.71249e-10
Glyma.04G182600	121.293	135.033	126.411	18.5526	19.5095	38.0674	-2.23416	1.59359e-13
Glyma.11G149198	28.126	24.6635	24.133	0	5.73808	7.40199	-2.23484	0.00050984
Glyma.13G052800	48.6345	45.6275	46.5422	0	11.4762	12.6891	-2.23493	3.81819e-06
Glyma.13G222800	131.255	123.934	117.217	37.1052	35.5761	12.6891	-2.23627	2.42696e-12
Glyma.20G040500	294.151	281.164	264.888	55.6578	75.7427	45.4693	-2.23632	2.68979e-26
Glyma.19G140000	56.838	45.6275	75.8465	0	19.5095	11.6317	-2.23638	1.17698e-06
Glyma.09G069900	1694.01	1802.29	1770.33	356.21	360.351	392.305	-2.23695	1.6127e-115
Glyma.06G149600	94.9253	95.5711	120.09	11.1316	30.9856	17.9763	-2.23772	3.1451e-11
Glyma.01G186800	239.657	294.112	328.094	25.9737	75.7427	63.4456	-2.23805	1.19384e-22
Glyma.03G104700	26.3681	33.9123	23.5584	0	8.03331	6.34456	-2.23895	0.000327375
Glyma.04G025100	297.667	329.875	316.602	51.9473	66.5617	72.9624	-2.23974	1.96074e-31
Glyma.06G193800	23.4383	30.2128	24.133	0	10.3285	3.17228	-2.24002	0.000684531
Glyma.02G064200	70.315	94.338	107.449	7.42105	14.919	28.5505	-2.24049	2.10505e-09
Glyma.01G173600	107.816	89.4052	122.963	3.71052	22.9523	30.6654	-2.24067	7.93548e-11
Glyma.01G177900	200.398	200.391	181.572	22.2631	47.0523	43.3545	-2.24069	3.69659e-20
Glyma.20G225900	435.367	539.514	521.157	81.6315	94.1045	127.949	-2.24094	2.30947e-38
Glyma.12G040400	223.836	240.469	206.854	51.9473	48.1999	44.4119	-2.24255	8.49248e-24
Glyma.11G254900	232.625	279.931	223.517	59.3684	53.938	46.5268	-2.2429	2.04843e-24
Glyma.11G242200	2772.76	2897.35	2906.87	571.421	615.122	610.135	-2.24381	5.13862e-156
Glyma.19G257000	53.9082	73.374	68.3768	11.1316	14.919	13.7465	-2.24381	2.90145e-08
Glyma.05G246500	564.864	593.158	512.538	92.7631	122.795	123.719	-2.24405	4.36322e-48
Glyma.04G080600	299.425	292.879	290.17	81.6315	60.8237	54.9862	-2.24438	6.03695e-30
Glyma.20G032400	726.588	782.45	782.598	237.473	107.876	153.327	-2.24465	4.21886e-14
Glyma.16G165900	2355.55	2417.02	2516.15	630.789	492.327	462.095	-2.24477	1.20904e-109
Glyma.17G245200	48.0486	66.5915	64.9292	7.42105	11.4762	15.8614	-2.24585	1.53286e-07
Glyma.09G179100	39.8452	48.7104	33.3265	0	8.03331	12.6891	-2.24601	2.32436e-05
Glyma.01G008500	4289.8	4522.67	4484.14	842.289	918.093	1008.79	-2.24603	1.36551e-165
Glyma.13G142400	569.552	596.857	473.466	122.447	90.6617	135.351	-2.2461	3.70418e-40
Glyma.17G164400	148.833	134.416	133.881	7.42105	36.7237	31.7228	-2.24615	2.42282e-14
Glyma.12G212200	33.9856	17.2645	25.8568	0	5.73808	7.40199	-2.24637	0.000710486
Glyma.12G219700	191.608	156.613	141.925	7.42105	50.4951	31.7228	-2.24689	4.42499e-14
Glyma.19G199300	425.406	485.871	478.637	115.026	96.3998	90.9387	-2.24763	1.11018e-42
Glyma.11G062000	260.752	236.77	254.545	29.6842	65.4141	50.7565	-2.24804	2.08425e-24
Glyma.13G292800	200.984	263.283	262.015	44.5263	57.3808	47.5842	-2.24861	3.08132e-23
Glyma.07G034100	70.315	70.291	59.1832	0	17.2142	16.9188	-2.24862	7.19029e-08
Glyma.09G191800	52.7363	55.4929	58.0341	22.2631	12.6238	6.34456	-2.24917	4.16022e-07
Glyma.19G039100	93.1674	75.8403	72.9735	3.71052	21.8047	17.9763	-2.24927	2.78711e-09
Glyma.16G008600	598.264	682.563	675.149	163.263	129.681	132.178	-2.24971	8.63961e-55
Glyma.11G094500	357.435	366.87	368.315	85.342	64.2665	84.5941	-2.24973	7.96049e-36
Glyma.19G229500	54.4941	53.0266	54.5865	0	16.0666	11.6317	-2.25004	8.17749e-07
Glyma.05G021700	95.5112	106.053	94.8081	14.8421	20.6571	23.2634	-2.25052	6.74556e-12
Glyma.07G006500	357.435	324.942	324.646	100.184	66.5617	61.3308	-2.25055	1.01448e-31
Glyma.19G212400	38.0873	41.3114	62.6308	0	18.3619	6.34456	-2.25136	1.73979e-05
Glyma.16G122700	175.202	179.427	174.677	29.6842	43.6094	33.8377	-2.25155	1.52901e-19
Glyma.13G101800	19.9226	16.6479	21.26	0	2.29523	7.40199	-2.25181	0.00286788
Glyma.20G037100	295.323	304.594	332.116	59.3684	61.9713	70.8476	-2.25183	1.62181e-31
Glyma.16G214500	182.233	173.878	170.08	25.9737	40.1666	38.0674	-2.25283	1.93434e-19
Glyma.14G154200	43.3609	40.6948	52.2881	0	12.6238	10.5743	-2.25352	5.69055e-06
Glyma.10G051800	86.1359	82.0062	74.6973	11.1316	19.5095	16.9188	-2.25412	4.71483e-10
Glyma.09G043400	403.725	405.715	401.067	85.342	94.1045	75.0773	-2.25463	1.00652e-39
Glyma.13G205400	18.7507	25.8967	33.3265	0	6.8857	6.34456	-2.25479	0.000569719
Glyma.02G209400	278.916	317.543	324.646	89.0525	47.0523	69.7902	-2.2548	7.89348e-28
Glyma.20G036100	36.3294	37.6119	30.4535	0	10.3285	7.40199	-2.25481	5.80703e-05
Glyma.13G097300	215.047	194.225	213.749	44.5263	30.9856	54.9862	-2.25614	6.34644e-21
Glyma.13G282400	255.478	203.474	239.031	37.1052	55.0856	47.5842	-2.25664	2.18355e-23
Glyma.11G120500	46.8767	52.41	43.6692	0	20.6571	4.22971	-2.25691	2.02285e-05
Glyma.20G184000	137.7	116.535	125.262	7.42105	25.2476	35.9525	-2.25693	4.08935e-13
Glyma.17G046800	24.0243	36.3787	43.6692	0	10.3285	7.40199	-2.25773	9.64881e-05
Glyma.08G091800	180.475	142.432	139.626	25.9737	34.4285	32.7802	-2.25814	1.31336e-16
Glyma.08G192000	249.032	291.646	278.104	55.6578	63.1189	51.8139	-2.25831	7.0512e-28
Glyma.10G010600	29.8839	14.1815	20.1108	14.8421	1.14762	3.17228	-2.25985	0.00253819
Glyma.03G256700	264.267	297.812	276.955	29.6842	60.8237	68.7327	-2.26015	2.30662e-26
Glyma.19G020500	309.386	305.828	316.027	66.7894	63.1189	65.5605	-2.26034	9.4332e-33
Glyma.09G206200	148.247	143.665	163.759	25.9737	27.5428	38.0674	-2.26038	6.4325e-17
Glyma.01G130500	63.2835	52.41	49.4151	11.1316	11.4762	11.6317	-2.2609	2.18206e-07
Glyma.16G211400	888.313	866.923	948.081	133.579	223.785	180.82	-2.26109	1.19816e-61
Glyma.10G046900	87.8938	100.504	71.2497	14.8421	19.5095	17.9763	-2.26112	2.45905e-10
Glyma.05G155500	418.96	430.378	517.135	66.7894	95.2521	107.858	-2.26209	1.16509e-37
Glyma.03G121300	36.3294	28.363	45.393	0	6.8857	11.6317	-2.26246	5.65523e-05
Glyma.13G189800	60.9397	79.5398	54.0119	29.6842	11.4762	8.45941	-2.26255	1.49751e-07
Glyma.01G179300	432.437	440.86	426.924	92.7631	65.4141	113.145	-2.26261	4.38703e-36
Glyma.01G185400	31.0558	20.964	33.3265	0	11.4762	3.17228	-2.26303	0.000466283
Glyma.07G262500	979.137	1020.45	1062.43	252.316	224.933	180.82	-2.26395	9.31872e-73
Glyma.15G235000	27.54	24.6635	20.1108	0	6.8857	5.28713	-2.26407	0.000704495
Glyma.02G024900	39.8452	50.5602	59.1832	0	11.4762	13.7465	-2.26436	2.88067e-06
Glyma.13G174900	358.021	425.446	384.404	96.4736	74.595	80.3644	-2.26458	6.67091e-37
Glyma.08G102200	300.597	350.839	293.043	40.8158	76.8903	65.5605	-2.26488	4.88481e-29
Glyma.20G219300	125.981	132.566	117.217	11.1316	32.1333	26.4357	-2.26681	5.56349e-14
Glyma.03G031800	324.621	375.502	373.487	96.4736	83.776	54.9862	-2.26852	2.61022e-31
Glyma.04G019500	411.343	463.674	429.222	40.8158	98.695	105.743	-2.26882	5.64369e-34
Glyma.13G150600	148.833	135.033	145.947	37.1052	32.1333	24.3208	-2.27078	1.95495e-16
Glyma.02G291500	122.465	111.602	132.731	18.5526	18.3619	34.8951	-2.27099	2.26931e-13
Glyma.14G170100	43.9469	72.1408	80.4433	7.42105	19.5095	10.5743	-2.27114	1.91334e-07
Glyma.03G125600	45.1188	37.6119	52.2881	3.71052	13.7714	7.40199	-2.27205	4.79471e-06
Glyma.08G152800	127.739	154.764	143.649	22.2631	37.8713	24.3208	-2.27209	1.43248e-15
Glyma.08G139300	1594.39	1717.81	1753.66	404.447	286.904	379.616	-2.27211	1.92738e-87
Glyma.14G004100	169.342	175.111	152.268	22.2631	34.4285	39.1248	-2.27224	3.24587e-18
Glyma.16G021800	24.0243	16.0313	18.9616	0	3.44285	6.34456	-2.27247	0.00225425
Glyma.14G049000	60.9397	72.1408	51.1389	7.42105	17.2142	10.5743	-2.2732	9.84173e-08
Glyma.10G036700	61.5256	57.9593	36.7741	14.8421	9.18093	10.5743	-2.27421	9.80309e-07
Glyma.09G076200	59.7678	73.9905	50.5643	7.42105	17.2142	10.5743	-2.27432	1.11382e-07
Glyma.04G245900	227.352	217.656	178.699	22.2631	39.0189	56.0436	-2.27441	1.47635e-19
Glyma.04G222800	504.51	549.996	580.915	122.447	96.3998	123.719	-2.27537	9.97028e-48
Glyma.14G171800	1244.58	1345.39	1383.62	256.026	297.233	259.07	-2.27627	1.32229e-92
Glyma.08G039700	41.603	47.4773	49.4151	7.42105	13.7714	6.34456	-2.27646	2.48942e-06
Glyma.07G126600	29.8839	18.4976	29.8789	7.42105	5.73808	4.22971	-2.27695	0.000360948
Glyma.06G211600	114.262	115.919	121.239	18.5526	25.2476	25.3782	-2.27808	4.45996e-14
Glyma.10G005400	29.2979	30.2128	33.3265	0	8.03331	7.40199	-2.27867	0.000115901
Glyma.11G029400	118.95	114.069	129.858	11.1316	12.6238	43.3545	-2.2788	8.7665e-11
Glyma.12G062900	411.929	447.026	481.51	133.579	87.2188	77.1922	-2.28088	1.2836e-37
Glyma.18G103500	1150.24	1201.11	1275.6	285.71	243.295	235.806	-2.28147	1.62086e-88
Glyma.07G021100	116.02	108.519	117.792	33.3947	14.919	27.4931	-2.28191	4.20212e-13
Glyma.18G297200	87.8938	105.437	89.6368	22.2631	22.9523	14.804	-2.28223	2.12542e-11
Glyma.15G154900	256.65	262.666	253.971	55.6578	59.676	45.4693	-2.28246	1.55886e-27
Glyma.10G197800	74.4167	81.3896	74.6973	14.8421	17.2142	14.804	-2.28291	6.48071e-10
Glyma.11G070600	892.415	821.295	911.307	241.184	135.419	190.337	-2.28355	1.29881e-54
Glyma.16G057100	61.5256	74.6071	63.2054	25.9737	12.6238	9.51684	-2.2839	2.41604e-08
Glyma.19G118700	75.0027	49.327	54.0119	7.42105	13.7714	12.6891	-2.28488	1.50297e-07
Glyma.19G032000	2233.09	2208	2198.97	593.684	398.223	424.028	-2.28505	1.42162e-95
Glyma.05G236400	126.567	194.842	178.124	29.6842	32.1333	38.0674	-2.28508	1.69055e-16
Glyma.08G297500	72.6588	62.892	77.5703	11.1316	9.18093	21.1485	-2.28618	1.14904e-08
Glyma.02G234600	65.6273	79.5398	79.8687	0	20.6571	16.9188	-2.2862	1.15925e-08
Glyma.04G171800	52.7363	51.1768	34.4757	7.42105	8.03331	11.6317	-2.28683	2.98741e-06
Glyma.02G006600	133.013	155.38	136.179	11.1316	27.5428	38.0674	-2.28696	5.92333e-15
Glyma.19G221100	225.594	213.339	206.854	14.8421	53.938	47.5842	-2.28743	7.59023e-21
Glyma.17G122400	86.7218	66.5915	90.786	0	21.8047	19.0337	-2.28769	5.48509e-09
Glyma.02G062600	167.584	163.396	144.798	40.8158	20.6571	40.1822	-2.28823	9.76381e-17
Glyma.13G257600	61.5256	57.9593	44.8184	14.8421	10.3285	10.5743	-2.28836	2.34823e-07
Glyma.07G046900	169.342	149.214	164.909	40.8158	28.6904	33.8377	-2.28934	2.22847e-18
Glyma.20G013400	139.458	128.867	141.925	29.6842	33.2809	22.206	-2.28974	7.96661e-16
Glyma.19G057500	775.223	749.154	830.864	174.395	153.781	160.729	-2.29014	7.10233e-68
Glyma.16G158100	1470.17	1366.98	1360.07	278.289	290.347	285.505	-2.29049	9.64175e-104
Glyma.10G288100	164.654	217.656	190.765	25.9737	44.757	39.1248	-2.29135	1.11968e-19
Glyma.15G224500	153.521	149.214	125.262	37.1052	22.9523	31.7228	-2.29141	5.08063e-16
Glyma.01G124700	266.611	339.123	285.574	25.9737	74.595	63.4456	-2.29214	3.78719e-25
Glyma.17G166900	181.647	221.355	202.832	40.8158	42.4618	40.1822	-2.29255	4.82921e-22
Glyma.20G178600	287.706	325.558	281.551	51.9473	64.2665	61.3308	-2.29324	1.07259e-30
Glyma.20G204000	258.408	210.873	251.098	55.6578	57.3808	38.0674	-2.29353	6.39751e-24
Glyma.07G009100	118.95	127.634	116.068	37.1052	22.9523	21.1485	-2.29436	2.81465e-14
Glyma.08G069200	66.2133	51.7934	55.7357	7.42105	17.2142	8.45941	-2.29453	1.78946e-07
Glyma.14G157800	24.6103	34.5289	41.3708	0	10.3285	6.34456	-2.29549	9.59592e-05
Glyma.06G064000	32.2277	18.4976	29.3043	0	5.73808	7.40199	-2.29641	0.000431267
Glyma.20G186200	810.966	847.192	862.467	207.789	161.814	162.844	-2.29694	1.94616e-70
Glyma.07G158000	72.6588	68.4413	66.0784	0	24.0999	10.5743	-2.29699	8.04101e-08
Glyma.16G046800	89.0657	83.2394	71.8243	3.71052	26.3952	12.6891	-2.29726	3.79653e-09
Glyma.05G103200	1210	1350.33	1257.21	237.473	286.904	242.151	-2.29791	3.80949e-89
Glyma.07G044900	162.896	154.147	140.201	29.6842	25.2476	37.0099	-2.29798	3.13506e-17
Glyma.06G084800	213.289	219.505	225.241	44.5263	45.9046	43.3545	-2.29856	1.17646e-24
Glyma.18G020400	67.3852	67.8247	105.151	7.42105	26.3952	10.5743	-2.2988	1.8527e-08
Glyma.08G187700	71.4869	84.4725	68.9514	22.2631	12.6238	14.804	-2.30127	1.41313e-09
Glyma.15G011700	145.904	126.401	148.245	7.42105	36.7237	29.6079	-2.30177	1.07652e-14
Glyma.06G142500	563.692	627.686	614.242	103.895	111.319	140.638	-2.30183	2.96429e-52
Glyma.19G096100	309.386	272.532	282.126	92.7631	45.9046	54.9862	-2.30326	4.8705e-27
[truncated: 2,185 more rows]
