# Supplementary material for: Unravelling mechanisms of drought tolerance in a soybean cultivar (Daewonkong roots): insights into integrative transcriptomic and metabolite analyses
Source: BMC Plant Biol. 2026 Jan 15;26:274. doi: 10.1186/s12870-026-08144-2 (PMC12892709; doi:10.1186/s12870-026-08144-2)
Supplement: Supplementary file 2 — Additional file 2: Table S2. KEGG enrichment results for upregulated and downregulated genes under drought stress. [file 12870_2026_8144_MOESM2_ESM.xlsx]

## Sheet: Sheet1
Supplementary table 2. Kyoto Encyclopedia of Genes and Genomes (KEGG) enrichment results for up- and downregulated genes under drought stress.
Types of regulation	Locus ID	KEGG Name	Main Class
Up regulation in drought (5 days)	Glyma.01G238600	Chaperones and folding catalysts	Brite Hierarchies
Up regulation in drought (5 days)	Glyma.12G207400	Chaperones and folding catalysts	Brite Hierarchies
Up regulation in drought (5 days)	Glyma.02G205600	Chaperones and folding catalysts	Brite Hierarchies
Up regulation in drought (5 days)	Glyma.20G015900	Chaperones and folding catalysts	Brite Hierarchies
Up regulation in drought (5 days)	Glyma.05G218400	Chaperones and folding catalysts	Brite Hierarchies
Up regulation in drought (5 days)	Glyma.17G072400	Chaperones and folding catalysts	Brite Hierarchies
Up regulation in drought (5 days)	Glyma.07G029400	Chaperones and folding catalysts	Brite Hierarchies
Up regulation in drought (5 days)	Glyma.03G210500	Chaperones and folding catalysts	Brite Hierarchies
Up regulation in drought (5 days)	Glyma.02G153100	Chaperones and folding catalysts	Brite Hierarchies
Up regulation in drought (5 days)	Glyma.13G176200	Chaperones and folding catalysts	Brite Hierarchies
Up regulation in drought (5 days)	Glyma.04G208000	Chaperones and folding catalysts	Brite Hierarchies
Up regulation in drought (5 days)	Glyma.12G013100	Chaperones and folding catalysts	Brite Hierarchies
Up regulation in drought (5 days)	Glyma.07G200500	Chaperones and folding catalysts	Brite Hierarchies
Up regulation in drought (5 days)	Glyma.14G063700	Chaperones and folding catalysts	Brite Hierarchies
Up regulation in drought (5 days)	Glyma.07G200700	Chaperones and folding catalysts	Brite Hierarchies
Up regulation in drought (5 days)	Glyma.16G178800	Chaperones and folding catalysts	Brite Hierarchies
Up regulation in drought (5 days)	Glyma.16G206200	Chaperones and folding catalysts	Brite Hierarchies
Up regulation in drought (5 days)	Glyma.04G229800	Chaperones and folding catalysts	Brite Hierarchies
Up regulation in drought (5 days)	Glyma.12G117900	Chaperones and folding catalysts	Brite Hierarchies
Up regulation in drought (5 days)	Glyma.05G096800	Chaperones and folding catalysts	Brite Hierarchies
Up regulation in drought (5 days)	Glyma.11G073000	Chaperones and folding catalysts	Brite Hierarchies
Up regulation in drought (5 days)	Glyma.07G200300	Chaperones and folding catalysts	Brite Hierarchies
Up regulation in drought (5 days)	Glyma.06G054700	Chaperones and folding catalysts	Brite Hierarchies
Up regulation in drought (5 days)	Glyma.17G224900	Chaperones and folding catalysts	Brite Hierarchies
Up regulation in drought (5 days)	Glyma.18G215900	Chaperones and folding catalysts	Brite Hierarchies
Up regulation in drought (5 days)	Glyma.05G022200	Chaperones and folding catalysts	Brite Hierarchies
Up regulation in drought (5 days)	Glyma.14G100000	Chaperones and folding catalysts	Brite Hierarchies
Up regulation in drought (5 days)	Glyma.08G068700	Chaperones and folding catalysts	Brite Hierarchies
Up regulation in drought (5 days)	Glyma.04G062200	Chaperones and folding catalysts	Brite Hierarchies
Up regulation in drought (5 days)	Glyma.13G175700	Chaperones and folding catalysts	Brite Hierarchies
Up regulation in drought (5 days)	Glyma.07G043600	Chaperones and folding catalysts	Brite Hierarchies
Up regulation in drought (5 days)	Glyma.16G012000	Chaperones and folding catalysts	Brite Hierarchies
Up regulation in drought (5 days)	Glyma.02G244300	Chaperones and folding catalysts	Brite Hierarchies
Up regulation in drought (5 days)	Glyma.14G099900	Chaperones and folding catalysts	Brite Hierarchies
Up regulation in drought (5 days)	Glyma.07G030800	Chaperones and folding catalysts	Brite Hierarchies
Up regulation in drought (5 days)	Glyma.08G069000	Chaperones and folding catalysts	Brite Hierarchies
Up regulation in drought (5 days)	Glyma.08G212000	Chaperones and folding catalysts	Brite Hierarchies
Up regulation in drought (5 days)	Glyma.13G176000	Chaperones and folding catalysts	Brite Hierarchies
Up regulation in drought (5 days)	Glyma.02G252800	Chaperones and folding catalysts	Brite Hierarchies
Up regulation in drought (5 days)	Glyma.08G086600	Chaperones and folding catalysts	Brite Hierarchies
Up regulation in drought (5 days)	Glyma.13G176500	Chaperones and folding catalysts	Brite Hierarchies
Up regulation in drought (5 days)	Glyma.19G011400	Chaperones and folding catalysts	Brite Hierarchies
Up regulation in drought (5 days)	Glyma.13G071400	Chaperones and folding catalysts	Brite Hierarchies
Up regulation in drought (5 days)	Glyma.13G176300	Chaperones and folding catalysts	Brite Hierarchies
Up regulation in drought (5 days)	Glyma.05G149900	Chaperones and folding catalysts	Brite Hierarchies
Up regulation in drought (5 days)	Glyma.06G157800	Chaperones and folding catalysts	Brite Hierarchies
Up regulation in drought (5 days)	Glyma.10G176400	Chaperones and folding catalysts	Brite Hierarchies
Up regulation in drought (5 days)	Glyma.14G063800	Chaperones and folding catalysts	Brite Hierarchies
Up regulation in drought (5 days)	Glyma.06G202200	Chaperones and folding catalysts	Brite Hierarchies
Up regulation in drought (5 days)	Glyma.07G200000	Chaperones and folding catalysts	Brite Hierarchies
Up regulation in drought (5 days)	Glyma.04G054400	Chaperones and folding catalysts	Brite Hierarchies
Up regulation in drought (5 days)	Glyma.07G200200	Chaperones and folding catalysts	Brite Hierarchies
Up regulation in drought (5 days)	Glyma.08G187200	Chaperones and folding catalysts	Brite Hierarchies
Up regulation in drought (5 days)	Glyma.09G131500	Chaperones and folding catalysts	Brite Hierarchies
Up regulation in drought (5 days)	Glyma.08G242100	Chaperones and folding catalysts	Brite Hierarchies
Up regulation in drought (5 days)	Glyma.15G077700	Chaperones and folding catalysts	Brite Hierarchies
Up regulation in drought (5 days)	Glyma.01G106800	Chaperones and folding catalysts	Brite Hierarchies
Up regulation in drought (5 days)	Glyma.08G106700	Chaperones and folding catalysts	Brite Hierarchies
Up regulation in drought (5 days)	Glyma.08G068800	Chaperones and folding catalysts	Brite Hierarchies
Up regulation in drought (5 days)	Glyma.13G175700	Protein processing in endoplasmic reticulum	Genetic Information Processing
Up regulation in drought (5 days)	Glyma.07G043600	Protein processing in endoplasmic reticulum	Genetic Information Processing
Up regulation in drought (5 days)	Glyma.16G012000	Protein processing in endoplasmic reticulum	Genetic Information Processing
Up regulation in drought (5 days)	Glyma.02G244300	Protein processing in endoplasmic reticulum	Genetic Information Processing
Up regulation in drought (5 days)	Glyma.14G099900	Protein processing in endoplasmic reticulum	Genetic Information Processing
Up regulation in drought (5 days)	Glyma.02G205600	Protein processing in endoplasmic reticulum	Genetic Information Processing
Up regulation in drought (5 days)	Glyma.07G030800	Protein processing in endoplasmic reticulum	Genetic Information Processing
Up regulation in drought (5 days)	Glyma.04G186000	Protein processing in endoplasmic reticulum	Genetic Information Processing
Up regulation in drought (5 days)	Glyma.08G069000	Protein processing in endoplasmic reticulum	Genetic Information Processing
Up regulation in drought (5 days)	Glyma.08G212000	Protein processing in endoplasmic reticulum	Genetic Information Processing
Up regulation in drought (5 days)	Glyma.20G015900	Protein processing in endoplasmic reticulum	Genetic Information Processing
Up regulation in drought (5 days)	Glyma.17G072400	Protein processing in endoplasmic reticulum	Genetic Information Processing
Up regulation in drought (5 days)	Glyma.13G176000	Protein processing in endoplasmic reticulum	Genetic Information Processing
Up regulation in drought (5 days)	Glyma.02G252800	Protein processing in endoplasmic reticulum	Genetic Information Processing
Up regulation in drought (5 days)	Glyma.13G176500	Protein processing in endoplasmic reticulum	Genetic Information Processing
Up regulation in drought (5 days)	Glyma.19G011400	Protein processing in endoplasmic reticulum	Genetic Information Processing
Up regulation in drought (5 days)	Glyma.13G071400	Protein processing in endoplasmic reticulum	Genetic Information Processing
Up regulation in drought (5 days)	Glyma.13G176200	Protein processing in endoplasmic reticulum	Genetic Information Processing
Up regulation in drought (5 days)	Glyma.13G176300	Protein processing in endoplasmic reticulum	Genetic Information Processing
Up regulation in drought (5 days)	Glyma.04G208000	Protein processing in endoplasmic reticulum	Genetic Information Processing
Up regulation in drought (5 days)	Glyma.06G157800	Protein processing in endoplasmic reticulum	Genetic Information Processing
Up regulation in drought (5 days)	Glyma.12G013100	Protein processing in endoplasmic reticulum	Genetic Information Processing
Up regulation in drought (5 days)	Glyma.10G176400	Protein processing in endoplasmic reticulum	Genetic Information Processing
Up regulation in drought (5 days)	Glyma.14G063800	Protein processing in endoplasmic reticulum	Genetic Information Processing
Up regulation in drought (5 days)	Glyma.07G200500	Protein processing in endoplasmic reticulum	Genetic Information Processing
Up regulation in drought (5 days)	Glyma.14G063700	Protein processing in endoplasmic reticulum	Genetic Information Processing
Up regulation in drought (5 days)	Glyma.07G200700	Protein processing in endoplasmic reticulum	Genetic Information Processing
Up regulation in drought (5 days)	Glyma.16G178800	Protein processing in endoplasmic reticulum	Genetic Information Processing
Up regulation in drought (5 days)	Glyma.07G200000	Protein processing in endoplasmic reticulum	Genetic Information Processing
Up regulation in drought (5 days)	Glyma.16G206200	Protein processing in endoplasmic reticulum	Genetic Information Processing
Up regulation in drought (5 days)	Glyma.04G054400	Protein processing in endoplasmic reticulum	Genetic Information Processing
Up regulation in drought (5 days)	Glyma.04G229800	Protein processing in endoplasmic reticulum	Genetic Information Processing
Up regulation in drought (5 days)	Glyma.07G200200	Protein processing in endoplasmic reticulum	Genetic Information Processing
Up regulation in drought (5 days)	Glyma.07G200300	Protein processing in endoplasmic reticulum	Genetic Information Processing
Up regulation in drought (5 days)	Glyma.06G054700	Protein processing in endoplasmic reticulum	Genetic Information Processing
Up regulation in drought (5 days)	Glyma.09G131500	Protein processing in endoplasmic reticulum	Genetic Information Processing
Up regulation in drought (5 days)	Glyma.17G224900	Protein processing in endoplasmic reticulum	Genetic Information Processing
Up regulation in drought (5 days)	Glyma.01G106800	Protein processing in endoplasmic reticulum	Genetic Information Processing
Up regulation in drought (5 days)	Glyma.08G068800	Protein processing in endoplasmic reticulum	Genetic Information Processing
Up regulation in drought (5 days)	Glyma.14G100000	Protein processing in endoplasmic reticulum	Genetic Information Processing
Up regulation in drought (5 days)	Glyma.08G068700	Protein processing in endoplasmic reticulum	Genetic Information Processing
Up regulation in drought (5 days)	Glyma.08G312300	Metabolism	Metabolism
Up regulation in drought (5 days)	Glyma.11G238300	Metabolism	Metabolism
Up regulation in drought (5 days)	Glyma.02G051600	Metabolism	Metabolism
Up regulation in drought (5 days)	Glyma.14G209700	Metabolism	Metabolism
Up regulation in drought (5 days)	Glyma.18G190200	Metabolism	Metabolism
Up regulation in drought (5 days)	Glyma.18G207400	Metabolism	Metabolism
Up regulation in drought (5 days)	Glyma.14G156400	Metabolism	Metabolism
Up regulation in drought (5 days)	Glyma.06G316100	Metabolism	Metabolism
Up regulation in drought (5 days)	Glyma.14G030400	Metabolism	Metabolism
Up regulation in drought (5 days)	Glyma.17G044300	Metabolism	Metabolism
Up regulation in drought (5 days)	Glyma.06G239500	Metabolism	Metabolism
Up regulation in drought (5 days)	Glyma.19G105100	Metabolism	Metabolism
Up regulation in drought (5 days)	Glyma.13G092500	Metabolism	Metabolism
Up regulation in drought (5 days)	Glyma.08G126800	Metabolism	Metabolism
Up regulation in drought (5 days)	Glyma.04G237300	Metabolism	Metabolism
Up regulation in drought (5 days)	Glyma.19G231900	Metabolism	Metabolism
Up regulation in drought (5 days)	Glyma.20G237800	Metabolism	Metabolism
Up regulation in drought (5 days)	Glyma.07G260500	Metabolism	Metabolism
Up regulation in drought (5 days)	Glyma.11G174900	Metabolism	Metabolism
Up regulation in drought (5 days)	Glyma.19G261100	Metabolism	Metabolism
Up regulation in drought (5 days)	Glyma.10G009000	Metabolism	Metabolism
Up regulation in drought (5 days)	Glyma.11G171400	Metabolism	Metabolism
Up regulation in drought (5 days)	Glyma.11G194500	Metabolism	Metabolism
Up regulation in drought (5 days)	Glyma.15G026300	Metabolism	Metabolism
Up regulation in drought (5 days)	Glyma.16G219500	Metabolism	Metabolism
Up regulation in drought (5 days)	Glyma.16G207500	Metabolism	Metabolism
Up regulation in drought (5 days)	Glyma.16G209800	Metabolism	Metabolism
Up regulation in drought (5 days)	Glyma.13G072100	Metabolism	Metabolism
Up regulation in drought (5 days)	Glyma.05G003900	Metabolism	Metabolism
Up regulation in drought (5 days)	Glyma.09G070300	Metabolism	Metabolism
Up regulation in drought (5 days)	Glyma.02G072200	Metabolism	Metabolism
Up regulation in drought (5 days)	Glyma.19G228400	Metabolism	Metabolism
Up regulation in drought (5 days)	Glyma.15G057700	Metabolism	Metabolism
Up regulation in drought (5 days)	Glyma.09G132200	Metabolism	Metabolism
Up regulation in drought (5 days)	Glyma.02G226200	Metabolism	Metabolism
Up regulation in drought (5 days)	Glyma.17G128000	Metabolism	Metabolism
Up regulation in drought (5 days)	Glyma.08G199300	Metabolism	Metabolism
Up regulation in drought (5 days)	Glyma.08G176300	Metabolism	Metabolism
Up regulation in drought (5 days)	Glyma.18G027100	Metabolism	Metabolism
Up regulation in drought (5 days)	Glyma.11G239300	Metabolism	Metabolism
Up regulation in drought (5 days)	Glyma.03G069400	Metabolism	Metabolism
Up regulation in drought (5 days)	Glyma.18G080000	Metabolism	Metabolism
Up regulation in drought (5 days)	Glyma.19G225700	Metabolism	Metabolism
Up regulation in drought (5 days)	Glyma.10G017200	Metabolism	Metabolism
Up regulation in drought (5 days)	Glyma.15G071200	Metabolism	Metabolism
Up regulation in drought (5 days)	Glyma.20G111000	Metabolism	Metabolism
Up regulation in drought (5 days)	Glyma.02G016600	Metabolism	Metabolism
Up regulation in drought (5 days)	Glyma.07G139700	Metabolism	Metabolism
Up regulation in drought (5 days)	Glyma.11G104800	Metabolism	Metabolism
Up regulation in drought (5 days)	Glyma.03G066800	Metabolism	Metabolism
Up regulation in drought (5 days)	Glyma.07G104500	Metabolism	Metabolism
Up regulation in drought (5 days)	Glyma.02G086850	Metabolism	Metabolism
Up regulation in drought (5 days)	Glyma.12G129500	Metabolism	Metabolism
Up regulation in drought (5 days)	Glyma.03G234400	Metabolism	Metabolism
Up regulation in drought (5 days)	Glyma.03G255100	Metabolism	Metabolism
Up regulation in drought (5 days)	Glyma.01G225800	Metabolism	Metabolism
Up regulation in drought (5 days)	Glyma.15G024600	Metabolism	Metabolism
Up regulation in drought (5 days)	Glyma.19G247500	Metabolism	Metabolism
Up regulation in drought (5 days)	Glyma.13G115500	Metabolism	Metabolism
Up regulation in drought (5 days)	Glyma.14G029100	Metabolism	Metabolism
Up regulation in drought (5 days)	Glyma.13G168700	Metabolism	Metabolism
Up regulation in drought (5 days)	Glyma.15G178400	Metabolism	Metabolism
Up regulation in drought (5 days)	Glyma.14G181400	Metabolism	Metabolism
Up regulation in drought (5 days)	Glyma.04G159700	Metabolism	Metabolism
Up regulation in drought (5 days)	Glyma.03G216300	Metabolism	Metabolism
Up regulation in drought (5 days)	Glyma.07G239700	Metabolism	Metabolism
Up regulation in drought (5 days)	Glyma.04G237900	Metabolism	Metabolism
Up regulation in drought (5 days)	Glyma.06G040000	Metabolism	Metabolism
Up regulation in drought (5 days)	Glyma.09G168300	Metabolism	Metabolism
Up regulation in drought (5 days)	Glyma.09G065800	Metabolism	Metabolism
Up regulation in drought (5 days)	Glyma.18G116300	Metabolism	Metabolism
Up regulation in drought (5 days)	Glyma.15G252000	Metabolism	Metabolism
Up regulation in drought (5 days)	Glyma.19G135100	Metabolism	Metabolism
Up regulation in drought (5 days)	Glyma.20G241700	Metabolism	Metabolism
Up regulation in drought (5 days)	Glyma.10G174600	Metabolism	Metabolism
Up regulation in drought (5 days)	Glyma.09G200500	Metabolism	Metabolism
Up regulation in drought (5 days)	Glyma.10G201100	Metabolism	Metabolism
Up regulation in drought (5 days)	Glyma.08G303800	Metabolism	Metabolism
Up regulation in drought (5 days)	Glyma.18G002800	Metabolism	Metabolism
Up regulation in drought (5 days)	Glyma.16G179100	Metabolism	Metabolism
Up regulation in drought (5 days)	Glyma.09G173200	Metabolism	Metabolism
Up regulation in drought (5 days)	Glyma.14G049500	Metabolism	Metabolism
Up regulation in drought (5 days)	Glyma.11G198500	Metabolism	Metabolism
Up regulation in drought (5 days)	Glyma.04G049200	Metabolism	Metabolism
Up regulation in drought (5 days)	Glyma.13G347500	Metabolism	Metabolism
Up regulation in drought (5 days)	Glyma.15G251700	Metabolism	Metabolism
Up regulation in drought (5 days)	Glyma.06G179200	Metabolism	Metabolism
Up regulation in drought (5 days)	Glyma.05G207200	Metabolism	Metabolism
Up regulation in drought (5 days)	Glyma.16G039600	Metabolism	Metabolism
Up regulation in drought (5 days)	Glyma.08G255800	Metabolism	Metabolism
Up regulation in drought (5 days)	Glyma.11G051800	Metabolism	Metabolism
Up regulation in drought (5 days)	Glyma.06G144100	Metabolism	Metabolism
Up regulation in drought (5 days)	Glyma.11G024100	Metabolism	Metabolism
Up regulation in drought (5 days)	Glyma.14G173200	Metabolism	Metabolism
Up regulation in drought (5 days)	Glyma.19G159500	Metabolism	Metabolism
Up regulation in drought (5 days)	Glyma.08G056600	Metabolism	Metabolism
Up regulation in drought (5 days)	Glyma.01G099800	Metabolism	Metabolism
Up regulation in drought (5 days)	Glyma.05G095600	Metabolism	Metabolism
Up regulation in drought (5 days)	Glyma.19G019200	Metabolism	Metabolism
Up regulation in drought (5 days)	Glyma.07G264200	Metabolism	Metabolism
Up regulation in drought (5 days)	Glyma.20G122900	Metabolism	Metabolism
Up regulation in drought (5 days)	Glyma.19G025200	Metabolism	Metabolism
Up regulation in drought (5 days)	Glyma.11G162100	Metabolism	Metabolism
Up regulation in drought (5 days)	Glyma.14G086300	Metabolism	Metabolism
Up regulation in drought (5 days)	Glyma.10G290700	Metabolism	Metabolism
Up regulation in drought (5 days)	Glyma.06G126700	Metabolism	Metabolism
Up regulation in drought (5 days)	Glyma.19G227800	Metabolism	Metabolism
Up regulation in drought (5 days)	Glyma.01G021000	Metabolism	Metabolism
Up regulation in drought (5 days)	Glyma.06G235500	Metabolism	Metabolism
Up regulation in drought (5 days)	Glyma.17G040566	Metabolism	Metabolism
Up regulation in drought (5 days)	Glyma.07G015102	Metabolism	Metabolism
Up regulation in drought (5 days)	Glyma.10G044300	Metabolism	Metabolism
Up regulation in drought (5 days)	Glyma.03G101200	Metabolism	Metabolism
Up regulation in drought (5 days)	Glyma.01G027900	Metabolism	Metabolism
Up regulation in drought (5 days)	Glyma.09G038000	Metabolism	Metabolism
Up regulation in drought (5 days)	Glyma.03G226800	Metabolism	Metabolism
Up regulation in drought (5 days)	Glyma.05G161600	Metabolism	Metabolism
Up regulation in drought (5 days)	Glyma.18G100500	Metabolism	Metabolism
Up regulation in drought (5 days)	Glyma.07G137200	Metabolism	Metabolism
Up regulation in drought (5 days)	Glyma.04G236900	Metabolism	Metabolism
Up regulation in drought (5 days)	Glyma.01G179400	Metabolism	Metabolism
Up regulation in drought (5 days)	Glyma.02G288500	Metabolism	Metabolism
Up regulation in drought (5 days)	Glyma.09G148600	Metabolism	Metabolism
Up regulation in drought (5 days)	Glyma.05G022600	Metabolism	Metabolism
Up regulation in drought (5 days)	Glyma.11G180750	Metabolism	Metabolism
Up regulation in drought (5 days)	Glyma.09G224800	Metabolism	Metabolism
Up regulation in drought (5 days)	Glyma.08G209800	Metabolism	Metabolism
Up regulation in drought (5 days)	Glyma.03G143700	Metabolism	Metabolism
Up regulation in drought (5 days)	Glyma.14G134100	Metabolism	Metabolism
Up regulation in drought (5 days)	Glyma.05G247800	Metabolism	Metabolism
Up regulation in drought (5 days)	Glyma.12G122900	Metabolism	Metabolism
Up regulation in drought (5 days)	Glyma.13G239000	Metabolism	Metabolism
Up regulation in drought (5 days)	Glyma.11G055700	Metabolism	Metabolism
Up regulation in drought (5 days)	Glyma.17G032700	Metabolism	Metabolism
Up regulation in drought (5 days)	Glyma.09G168900	Metabolism	Metabolism
Up regulation in drought (5 days)	Glyma.04G151600	Metabolism	Metabolism
Up regulation in drought (5 days)	Glyma.17G067800	Metabolism	Metabolism
Up regulation in drought (5 days)	Glyma.06G120300	Metabolism	Metabolism
Up regulation in drought (5 days)	Glyma.08G118900	Metabolism	Metabolism
Up regulation in drought (5 days)	Glyma.10G192900	Metabolism	Metabolism
Up regulation in drought (5 days)	Glyma.12G059100	Metabolism	Metabolism
Up regulation in drought (5 days)	Glyma.15G241300	Metabolism	Metabolism
Up regulation in drought (5 days)	Glyma.06G050100	Metabolism	Metabolism
Up regulation in drought (5 days)	Glyma.17G075300	Metabolism	Metabolism
Up regulation in drought (5 days)	Glyma.03G028700	Metabolism	Metabolism
Up regulation in drought (5 days)	Glyma.06G303200	Metabolism	Metabolism
Up regulation in drought (5 days)	Glyma.03G173000	Metabolism	Metabolism
Up regulation in drought (5 days)	Glyma.13G173401	Metabolism	Metabolism
Up regulation in drought (5 days)	Glyma.16G154600	Metabolism	Metabolism
Up regulation in drought (5 days)	Glyma.10G150600	Metabolism	Metabolism
Up regulation in drought (5 days)	Glyma.02G202500	Metabolism	Metabolism
Up regulation in drought (5 days)	Glyma.15G099300	Metabolism	Metabolism
Up regulation in drought (5 days)	Glyma.07G013900	Metabolism	Metabolism
Up regulation in drought (5 days)	Glyma.06G323700	Metabolism	Metabolism
Up regulation in drought (5 days)	Glyma.08G027000	Metabolism	Metabolism
Up regulation in drought (5 days)	Glyma.02G233800	Metabolism	Metabolism
Up regulation in drought (5 days)	Glyma.11G017100	Metabolism	Metabolism
Up regulation in drought (5 days)	Glyma.13G065400	Metabolism	Metabolism
Up regulation in drought (5 days)	Glyma.18G061100	Metabolism	Metabolism
Up regulation in drought (5 days)	Glyma.20G094500	Metabolism	Metabolism
Up regulation in drought (5 days)	Glyma.10G222400	Metabolism	Metabolism
Up regulation in drought (5 days)	Glyma.13G267851	Metabolism	Metabolism
Up regulation in drought (5 days)	Glyma.15G061800	Metabolism	Metabolism
Up regulation in drought (5 days)	Glyma.20G199600	Metabolism	Metabolism
Up regulation in drought (5 days)	Glyma.16G096500	Metabolism	Metabolism
Up regulation in drought (5 days)	Glyma.13G010100	Metabolism	Metabolism
Up regulation in drought (5 days)	Glyma.20G148900	Metabolism	Metabolism
Up regulation in drought (5 days)	Glyma.18G278800	Metabolism	Metabolism
Up regulation in drought (5 days)	Glyma.09G201200	Metabolism	Metabolism
Up regulation in drought (5 days)	Glyma.01G219400	Metabolism	Metabolism
Up regulation in drought (5 days)	Glyma.04G028900	Metabolism	Metabolism
Up regulation in drought (5 days)	Glyma.17G045700	Metabolism	Metabolism
Up regulation in drought (5 days)	Glyma.03G137900	Metabolism	Metabolism
Up regulation in drought (5 days)	Glyma.19G212800	Metabolism	Metabolism
Up regulation in drought (5 days)	Glyma.10G145300	Metabolism	Metabolism
Up regulation in drought (5 days)	Glyma.17G097700	Metabolism	Metabolism
Up regulation in drought (5 days)	Glyma.06G249500	Metabolism	Metabolism
Up regulation in drought (5 days)	Glyma.15G023000	Metabolism	Metabolism
Up regulation in drought (5 days)	Glyma.15G055500	Metabolism	Metabolism
Up regulation in drought (5 days)	Glyma.15G210100	Metabolism	Metabolism
Up regulation in drought (5 days)	Glyma.15G275400	Metabolism	Metabolism
Up regulation in drought (5 days)	Glyma.11G254300	Metabolism	Metabolism
Up regulation in drought (5 days)	Glyma.15G250100	Metabolism	Metabolism
Up regulation in drought (5 days)	Glyma.05G029200	Metabolism	Metabolism
Up regulation in drought (5 days)	Glyma.16G145200	Metabolism	Metabolism
Up regulation in drought (5 days)	Glyma.08G174700	Metabolism	Metabolism
Up regulation in drought (5 days)	Glyma.11G040300	Metabolism	Metabolism
Up regulation in drought (5 days)	Glyma.06G202300	Metabolism	Metabolism
Up regulation in drought (5 days)	Glyma.05G168300	Metabolism	Metabolism
Up regulation in drought (5 days)	Glyma.13G206500	Metabolism	Metabolism
Up regulation in drought (5 days)	Glyma.02G073200	Metabolism	Metabolism
Up regulation in drought (5 days)	Glyma.08G225800	Metabolism	Metabolism
Up regulation in drought (5 days)	Glyma.19G217700	Metabolism	Metabolism
Up regulation in drought (5 days)	Glyma.20G192200	Metabolism	Metabolism
Up regulation in drought (5 days)	Glyma.07G139800	Metabolism	Metabolism
Up regulation in drought (5 days)	Glyma.11G196600	Metabolism	Metabolism
Up regulation in drought (5 days)	Glyma.11G230100	Metabolism	Metabolism
Up regulation in drought (5 days)	Glyma.14G121200	Metabolism	Metabolism
Up regulation in drought (5 days)	Glyma.02G213700	Metabolism	Metabolism
Up regulation in drought (5 days)	Glyma.09G123800	Metabolism	Metabolism
Up regulation in drought (5 days)	Glyma.07G140100	Metabolism	Metabolism
Up regulation in drought (5 days)	Glyma.20G191800	Metabolism	Metabolism
Up regulation in drought (5 days)	Glyma.19G136700	Metabolism	Metabolism
Up regulation in drought (5 days)	Glyma.02G008400	Metabolism	Metabolism
Up regulation in drought (5 days)	Glyma.18G055600	Metabolism	Metabolism
Up regulation in drought (5 days)	Glyma.02G042500	Metabolism	Metabolism
Up regulation in drought (5 days)	Glyma.09G025100	Metabolism	Metabolism
Up regulation in drought (5 days)	Glyma.06G084500	Metabolism	Metabolism
Up regulation in drought (5 days)	Glyma.20G034600	Metabolism	Metabolism
Up regulation in drought (5 days)	Glyma.19G009000	Metabolism	Metabolism
Up regulation in drought (5 days)	Glyma.03G237300	Metabolism	Metabolism
Up regulation in drought (5 days)	Glyma.05G168400	Metabolism	Metabolism
Up regulation in drought (5 days)	Glyma.12G029800	Metabolism	Metabolism
Up regulation in drought (5 days)	Glyma.07G073800	Metabolism	Metabolism
Up regulation in drought (5 days)	Glyma.17G076100	Metabolism	Metabolism
Up regulation in drought (5 days)	Glyma.12G059200	Metabolism	Metabolism
Up regulation in drought (5 days)	Glyma.01G186202	Metabolism	Metabolism
Up regulation in drought (5 days)	Glyma.07G139900	Metabolism	Metabolism
Up regulation in drought (5 days)	Glyma.03G229800	Metabolism	Metabolism
Up regulation in drought (5 days)	Glyma.15G026400	Metabolism	Metabolism
Up regulation in drought (5 days)	Glyma.15G129200	Metabolism	Metabolism
Up regulation in drought (5 days)	Glyma.09G156700	Metabolism	Metabolism
Up regulation in drought (5 days)	Glyma.14G031000	Metabolism	Metabolism
Up regulation in drought (5 days)	Glyma.07G269500	Metabolism	Metabolism
Up regulation in drought (5 days)	Glyma.17G058800	Metabolism	Metabolism
Up regulation in drought (5 days)	Glyma.19G219100	Metabolism	Metabolism
Up regulation in drought (5 days)	Glyma.13G349300	Metabolism	Metabolism
Up regulation in drought (5 days)	Glyma.19G227800	Galactose metabolism	Metabolism
Up regulation in drought (5 days)	Glyma.16G209800	Galactose metabolism	Metabolism
Up regulation in drought (5 days)	Glyma.06G144100	Galactose metabolism	Metabolism
Up regulation in drought (5 days)	Glyma.07G015102	Galactose metabolism	Metabolism
Up regulation in drought (5 days)	Glyma.11G017100	Galactose metabolism	Metabolism
Up regulation in drought (5 days)	Glyma.20G094500	Galactose metabolism	Metabolism
Up regulation in drought (5 days)	Glyma.01G225800	Galactose metabolism	Metabolism
Up regulation in drought (5 days)	Glyma.10G174600	Galactose metabolism	Metabolism
Up regulation in drought (5 days)	Glyma.03G137900	Galactose metabolism	Metabolism
Up regulation in drought (5 days)	Glyma.05G003900	Galactose metabolism	Metabolism
Up regulation in drought (5 days)	Glyma.15G024600	Galactose metabolism	Metabolism
Up regulation in drought (5 days)	Glyma.03G229800	Galactose metabolism	Metabolism
Up regulation in drought (5 days)	Glyma.19G217700	Galactose metabolism	Metabolism
Up regulation in drought (5 days)	Glyma.10G145300	Galactose metabolism	Metabolism
Up regulation in drought (5 days)	Glyma.07G269500	Galactose metabolism	Metabolism
Up regulation in drought (5 days)	Glyma.07G137200	Galactose metabolism	Metabolism
Up regulation in drought (5 days)	Glyma.19G219100	Galactose metabolism	Metabolism
Up regulation in drought (5 days)	Glyma.16G219500	Galactose metabolism	Metabolism
Up regulation in drought (5 days)	Glyma.06G179200	Galactose metabolism	Metabolism
Up regulation in drought (5 days)	Glyma.13G349300	Galactose metabolism	Metabolism
Up regulation in drought (5 days)	Glyma.02G022200	Transporters	Brite Hierarchies
Up regulation in drought (5 days)	Glyma.03G213300	Transporters	Brite Hierarchies
Up regulation in drought (5 days)	Glyma.15G194600	Transporters	Brite Hierarchies
Up regulation in drought (5 days)	Glyma.15G014000	Transporters	Brite Hierarchies
Up regulation in drought (5 days)	Glyma.18G190200	Transporters	Brite Hierarchies
Up regulation in drought (5 days)	Glyma.18G116350	Transporters	Brite Hierarchies
Up regulation in drought (5 days)	Glyma.17G222000	Transporters	Brite Hierarchies
Up regulation in drought (5 days)	Glyma.06G167000	Transporters	Brite Hierarchies
Up regulation in drought (5 days)	Glyma.16G075000	Transporters	Brite Hierarchies
Up regulation in drought (5 days)	Glyma.17G115300	Transporters	Brite Hierarchies
Up regulation in drought (5 days)	Glyma.05G030300	Transporters	Brite Hierarchies
Up regulation in drought (5 days)	Glyma.18G260000	Transporters	Brite Hierarchies
Up regulation in drought (5 days)	Glyma.05G162500	Transporters	Brite Hierarchies
Up regulation in drought (5 days)	Glyma.09G237600	Transporters	Brite Hierarchies
Up regulation in drought (5 days)	Glyma.01G025200	Transporters	Brite Hierarchies
Up regulation in drought (5 days)	Glyma.11G252400	Transporters	Brite Hierarchies
Up regulation in drought (5 days)	Glyma.11G042000	Transporters	Brite Hierarchies
Up regulation in drought (5 days)	Glyma.07G088200	Transporters	Brite Hierarchies
Up regulation in drought (5 days)	Glyma.12G023600	Transporters	Brite Hierarchies
Up regulation in drought (5 days)	Glyma.15G252000	Transporters	Brite Hierarchies
Up regulation in drought (5 days)	Glyma.15G094600	Transporters	Brite Hierarchies
Up regulation in drought (5 days)	Glyma.08G174700	Transporters	Brite Hierarchies
Up regulation in drought (5 days)	Glyma.08G118900	Transporters	Brite Hierarchies
Up regulation in drought (5 days)	Glyma.02G145100	Transporters	Brite Hierarchies
Up regulation in drought (5 days)	Glyma.10G192900	Transporters	Brite Hierarchies
Up regulation in drought (5 days)	Glyma.13G170700	Transporters	Brite Hierarchies
Up regulation in drought (5 days)	Glyma.14G220200	Transporters	Brite Hierarchies
Up regulation in drought (5 days)	Glyma.01G200100	Transporters	Brite Hierarchies
Up regulation in drought (5 days)	Glyma.13G167700	Transporters	Brite Hierarchies
Up regulation in drought (5 days)	Glyma.17G259100	Transporters	Brite Hierarchies
Up regulation in drought (5 days)	Glyma.07G139800	Transporters	Brite Hierarchies
Up regulation in drought (5 days)	Glyma.19G161600	Transporters	Brite Hierarchies
Up regulation in drought (5 days)	Glyma.01G081600	Transporters	Brite Hierarchies
Up regulation in drought (5 days)	Glyma.11G198500	Transporters	Brite Hierarchies
Up regulation in drought (5 days)	Glyma.15G251700	Transporters	Brite Hierarchies
Up regulation in drought (5 days)	Glyma.13G087200	Transporters	Brite Hierarchies
Up regulation in drought (5 days)	Glyma.19G232200	Transporters	Brite Hierarchies
Up regulation in drought (5 days)	Glyma.20G012500	Transporters	Brite Hierarchies
Up regulation in drought (5 days)	Glyma.11G238400	Transporters	Brite Hierarchies
Up regulation in drought (5 days)	Glyma.10G217900	Transporters	Brite Hierarchies
Up regulation in drought (5 days)	Glyma.10G028900	Transporters	Brite Hierarchies
Up regulation in drought (5 days)	Glyma.10G284300	Transporters	Brite Hierarchies
Up regulation in drought (5 days)	Glyma.04G238100	Transporters	Brite Hierarchies
Up regulation in drought (5 days)	Glyma.07G140100	Transporters	Brite Hierarchies
Up regulation in drought (5 days)	Glyma.13G370300	Transporters	Brite Hierarchies
Up regulation in drought (5 days)	Glyma.10G231800	Transporters	Brite Hierarchies
Up regulation in drought (5 days)	Glyma.06G166800	Transporters	Brite Hierarchies
Up regulation in drought (5 days)	Glyma.20G036300	Transporters	Brite Hierarchies
Up regulation in drought (5 days)	Glyma.01G178500	Transporters	Brite Hierarchies
Up regulation in drought (5 days)	Glyma.13G162900	Transporters	Brite Hierarchies
Up regulation in drought (5 days)	Glyma.01G042100	Transporters	Brite Hierarchies
Up regulation in drought (5 days)	Glyma.10G094000	Transporters	Brite Hierarchies
Up regulation in drought (5 days)	Glyma.16G172600	Transporters	Brite Hierarchies
Up regulation in drought (5 days)	Glyma.19G120900	Transporters	Brite Hierarchies
Up regulation in drought (5 days)	Glyma.20G105400	Transporters	Brite Hierarchies
Up regulation in drought (5 days)	Glyma.15G015200	Transporters	Brite Hierarchies
Up regulation in drought (5 days)	Glyma.20G002000	Transporters	Brite Hierarchies
Up regulation in drought (5 days)	Glyma.05G202700	Transporters	Brite Hierarchies
Up regulation in drought (5 days)	Glyma.12G059000	Transporters	Brite Hierarchies
Up regulation in drought (5 days)	Glyma.19G001600	Transporters	Brite Hierarchies
Up regulation in drought (5 days)	Glyma.07G139900	Transporters	Brite Hierarchies
Up regulation in drought (5 days)	Glyma.13G358800	Transporters	Brite Hierarchies
Up regulation in drought (5 days)	Glyma.05G161600	Transporters	Brite Hierarchies
Up regulation in drought (5 days)	Glyma.13G169700	Transporters	Brite Hierarchies
Up regulation in drought (5 days)	Glyma.14G031000	Transporters	Brite Hierarchies
Up regulation in drought (5 days)	Glyma.07G139700	Transporters	Brite Hierarchies
Up regulation in drought (5 days)	Glyma.07G139100	Transporters	Brite Hierarchies
Up regulation in drought (5 days)	Glyma.09G087200	Transporters	Brite Hierarchies
Up regulation in drought (5 days)	Glyma.19G010900	Transporters	Brite Hierarchies
Up regulation in drought (5 days)	Glyma.02G179100	Transporters	Brite Hierarchies
Up regulation in drought (5 days)	Glyma.04G198600	Transporters	Brite Hierarchies
Up regulation in drought (5 days)	Glyma.09G087400	Transporters	Brite Hierarchies
Up regulation in drought (5 days)	Glyma.09G179000	Transporters	Brite Hierarchies
Up regulation in drought (5 days)	Glyma.04G198400	Transporters	Brite Hierarchies
Up regulation in drought (5 days)	Glyma.07G121900	Transporters	Brite Hierarchies
Up regulation in drought (5 days)	Glyma.06G126700	Glutathione metabolism	Metabolism
Up regulation in drought (5 days)	Glyma.05G207200	Glutathione metabolism	Metabolism
Up regulation in drought (5 days)	Glyma.15G252000	Glutathione metabolism	Metabolism
Up regulation in drought (5 days)	Glyma.04G237300	Glutathione metabolism	Metabolism
Up regulation in drought (5 days)	Glyma.11G024100	Glutathione metabolism	Metabolism
Up regulation in drought (5 days)	Glyma.01G219400	Glutathione metabolism	Metabolism
Up regulation in drought (5 days)	Glyma.08G174700	Glutathione metabolism	Metabolism
Up regulation in drought (5 days)	Glyma.18G190200	Glutathione metabolism	Metabolism
Up regulation in drought (5 days)	Glyma.08G118900	Glutathione metabolism	Metabolism
Up regulation in drought (5 days)	Glyma.07G140100	Glutathione metabolism	Metabolism
Up regulation in drought (5 days)	Glyma.10G192900	Glutathione metabolism	Metabolism
Up regulation in drought (5 days)	Glyma.07G139900	Glutathione metabolism	Metabolism
Up regulation in drought (5 days)	Glyma.05G161600	Glutathione metabolism	Metabolism
Up regulation in drought (5 days)	Glyma.14G031000	Glutathione metabolism	Metabolism
Up regulation in drought (5 days)	Glyma.07G139800	Glutathione metabolism	Metabolism
Up regulation in drought (5 days)	Glyma.07G139700	Glutathione metabolism	Metabolism
Up regulation in drought (5 days)	Glyma.11G198500	Glutathione metabolism	Metabolism
Up regulation in drought (5 days)	Glyma.15G251700	Glutathione metabolism	Metabolism
Up regulation in drought (5 days)	Glyma.13G066600	Transcription factors	Brite Hierarchies
Up regulation in drought (5 days)	Glyma.14G010000	Transcription factors	Brite Hierarchies
Up regulation in drought (5 days)	Glyma.02G261700	Transcription factors	Brite Hierarchies
Up regulation in drought (5 days)	Glyma.14G056200	Transcription factors	Brite Hierarchies
Up regulation in drought (5 days)	Glyma.17G133800	Transcription factors	Brite Hierarchies
Up regulation in drought (5 days)	Glyma.07G052100	Transcription factors	Brite Hierarchies
Up regulation in drought (5 days)	Glyma.20G082300	Transcription factors	Brite Hierarchies
Up regulation in drought (5 days)	Glyma.10G191000	Transcription factors	Brite Hierarchies
Up regulation in drought (5 days)	Glyma.18G042000	Transcription factors	Brite Hierarchies
Up regulation in drought (5 days)	Glyma.08G042100	Transcription factors	Brite Hierarchies
Up regulation in drought (5 days)	Glyma.08G250600	Transcription factors	Brite Hierarchies
Up regulation in drought (5 days)	Glyma.04G231400	Transcription factors	Brite Hierarchies
Up regulation in drought (5 days)	Glyma.06G042100	Transcription factors	Brite Hierarchies
Up regulation in drought (5 days)	Glyma.02G006200	Transcription factors	Brite Hierarchies
Up regulation in drought (5 days)	Glyma.04G254800	Transcription factors	Brite Hierarchies
Up regulation in drought (5 days)	Glyma.07G086300	Transcription factors	Brite Hierarchies
Up regulation in drought (5 days)	Glyma.10G132200	Transcription factors	Brite Hierarchies
Up regulation in drought (5 days)	Glyma.18G273300	Transcription factors	Brite Hierarchies
Up regulation in drought (5 days)	Glyma.05G227200	Transcription factors	Brite Hierarchies
Up regulation in drought (5 days)	Glyma.09G038900	Transcription factors	Brite Hierarchies
Up regulation in drought (5 days)	Glyma.20G199300	Transcription factors	Brite Hierarchies
Up regulation in drought (5 days)	Glyma.07G036200	Transcription factors	Brite Hierarchies
Up regulation in drought (5 days)	Glyma.04G052000	Transcription factors	Brite Hierarchies
Up regulation in drought (5 days)	Glyma.17G240100	Transcription factors	Brite Hierarchies
Up regulation in drought (5 days)	Glyma.07G189300	Transcription factors	Brite Hierarchies
Up regulation in drought (5 days)	Glyma.10G194200	Transcription factors	Brite Hierarchies
Up regulation in drought (5 days)	Glyma.11G251900	Transcription factors	Brite Hierarchies
Up regulation in drought (5 days)	Glyma.07G060400	Transcription factors	Brite Hierarchies
Up regulation in drought (5 days)	Glyma.10G142600	Transcription factors	Brite Hierarchies
Up regulation in drought (5 days)	Glyma.02G154000	Transcription factors	Brite Hierarchies
Up regulation in drought (5 days)	Glyma.01G217400	Transcription factors	Brite Hierarchies
Up regulation in drought (5 days)	Glyma.02G303800	Transcription factors	Brite Hierarchies
Up regulation in drought (5 days)	Glyma.09G190600	Transcription factors	Brite Hierarchies
Up regulation in drought (5 days)	Glyma.19G138000	Transcription factors	Brite Hierarchies
Up regulation in drought (5 days)	Glyma.10G020100	Transcription factors	Brite Hierarchies
Up regulation in drought (5 days)	Glyma.20G091200	Transcription factors	Brite Hierarchies
Up regulation in drought (5 days)	Glyma.19G159500	Transcription factors	Brite Hierarchies
Up regulation in drought (5 days)	Glyma.10G244000	Transcription factors	Brite Hierarchies
Up regulation in drought (5 days)	Glyma.06G133800	Transcription factors	Brite Hierarchies
Up regulation in drought (5 days)	Glyma.13G074000	Transcription factors	Brite Hierarchies
Up regulation in drought (5 days)	Glyma.15G079100	Transcription factors	Brite Hierarchies
Up regulation in drought (5 days)	Glyma.04G187300	Transcription factors	Brite Hierarchies
Up regulation in drought (5 days)	Glyma.04G039300	Transcription factors	Brite Hierarchies
Up regulation in drought (5 days)	Glyma.13G247200	Transcription factors	Brite Hierarchies
Up regulation in drought (5 days)	Glyma.13G025000	Transcription factors	Brite Hierarchies
Up regulation in drought (5 days)	Glyma.16G021000	Transcription factors	Brite Hierarchies
Up regulation in drought (5 days)	Glyma.18G273400	Transcription factors	Brite Hierarchies
Up regulation in drought (5 days)	Glyma.11G034900	Transcription factors	Brite Hierarchies
Up regulation in drought (5 days)	Glyma.07G086400	Transcription factors	Brite Hierarchies
Up regulation in drought (5 days)	Glyma.04G042300	Transcription factors	Brite Hierarchies
Up regulation in drought (5 days)	Glyma.09G032100	Transcription factors	Brite Hierarchies
Up regulation in drought (5 days)	Glyma.06G040400	Transcription factors	Brite Hierarchies
Up regulation in drought (5 days)	Glyma.08G059900	Transcription factors	Brite Hierarchies
Up regulation in drought (5 days)	Glyma.13G130100	Transcription factors	Brite Hierarchies
Up regulation in drought (5 days)	Glyma.10G007000	Transcription factors	Brite Hierarchies
Up regulation in drought (5 days)	Glyma.15G152000	Transcription factors	Brite Hierarchies
Up regulation in drought (5 days)	Glyma.02G288500	Carbohydrate metabolism	Metabolism
Up regulation in drought (5 days)	Glyma.03G255100	Carbohydrate metabolism	Metabolism
Up regulation in drought (5 days)	Glyma.05G022600	Carbohydrate metabolism	Metabolism
Up regulation in drought (5 days)	Glyma.09G224800	Carbohydrate metabolism	Metabolism
Up regulation in drought (5 days)	Glyma.01G225800	Carbohydrate metabolism	Metabolism
Up regulation in drought (5 days)	Glyma.14G156400	Carbohydrate metabolism	Metabolism
Up regulation in drought (5 days)	Glyma.03G137900	Carbohydrate metabolism	Metabolism
Up regulation in drought (5 days)	Glyma.15G024600	Carbohydrate metabolism	Metabolism
Up regulation in drought (5 days)	Glyma.14G029100	Carbohydrate metabolism	Metabolism
Up regulation in drought (5 days)	Glyma.13G168700	Carbohydrate metabolism	Metabolism
Up regulation in drought (5 days)	Glyma.19G212800	Carbohydrate metabolism	Metabolism
Up regulation in drought (5 days)	Glyma.10G145300	Carbohydrate metabolism	Metabolism
Up regulation in drought (5 days)	Glyma.15G178400	Carbohydrate metabolism	Metabolism
Up regulation in drought (5 days)	Glyma.04G159700	Carbohydrate metabolism	Metabolism
Up regulation in drought (5 days)	Glyma.15G210100	Carbohydrate metabolism	Metabolism
Up regulation in drought (5 days)	Glyma.15G275400	Carbohydrate metabolism	Metabolism
Up regulation in drought (5 days)	Glyma.03G216300	Carbohydrate metabolism	Metabolism
Up regulation in drought (5 days)	Glyma.07G239700	Carbohydrate metabolism	Metabolism
Up regulation in drought (5 days)	Glyma.04G237900	Carbohydrate metabolism	Metabolism
Up regulation in drought (5 days)	Glyma.06G040000	Carbohydrate metabolism	Metabolism
Up regulation in drought (5 days)	Glyma.09G168300	Carbohydrate metabolism	Metabolism
Up regulation in drought (5 days)	Glyma.13G092500	Carbohydrate metabolism	Metabolism
Up regulation in drought (5 days)	Glyma.09G168900	Carbohydrate metabolism	Metabolism
Up regulation in drought (5 days)	Glyma.17G067800	Carbohydrate metabolism	Metabolism
Up regulation in drought (5 days)	Glyma.06G120300	Carbohydrate metabolism	Metabolism
Up regulation in drought (5 days)	Glyma.20G237800	Carbohydrate metabolism	Metabolism
Up regulation in drought (5 days)	Glyma.10G174600	Carbohydrate metabolism	Metabolism
Up regulation in drought (5 days)	Glyma.07G260500	Carbohydrate metabolism	Metabolism
Up regulation in drought (5 days)	Glyma.10G201100	Carbohydrate metabolism	Metabolism
Up regulation in drought (5 days)	Glyma.17G075300	Carbohydrate metabolism	Metabolism
Up regulation in drought (5 days)	Glyma.10G009000	Carbohydrate metabolism	Metabolism
Up regulation in drought (5 days)	Glyma.19G217700	Carbohydrate metabolism	Metabolism
Up regulation in drought (5 days)	Glyma.20G192200	Carbohydrate metabolism	Metabolism
Up regulation in drought (5 days)	Glyma.09G173200	Carbohydrate metabolism	Metabolism
Up regulation in drought (5 days)	Glyma.11G230100	Carbohydrate metabolism	Metabolism
Up regulation in drought (5 days)	Glyma.14G121200	Carbohydrate metabolism	Metabolism
Up regulation in drought (5 days)	Glyma.16G219500	Carbohydrate metabolism	Metabolism
Up regulation in drought (5 days)	Glyma.06G303200	Carbohydrate metabolism	Metabolism
Up regulation in drought (5 days)	Glyma.06G179200	Carbohydrate metabolism	Metabolism
Up regulation in drought (5 days)	Glyma.03G173000	Carbohydrate metabolism	Metabolism
Up regulation in drought (5 days)	Glyma.16G209800	Carbohydrate metabolism	Metabolism
Up regulation in drought (5 days)	Glyma.06G144100	Carbohydrate metabolism	Metabolism
Up regulation in drought (5 days)	Glyma.05G003900	Carbohydrate metabolism	Metabolism
Up regulation in drought (5 days)	Glyma.09G070300	Carbohydrate metabolism	Metabolism
Up regulation in drought (5 days)	Glyma.10G150600	Carbohydrate metabolism	Metabolism
Up regulation in drought (5 days)	Glyma.02G202500	Carbohydrate metabolism	Metabolism
Up regulation in drought (5 days)	Glyma.02G008400	Carbohydrate metabolism	Metabolism
Up regulation in drought (5 days)	Glyma.17G128000	Carbohydrate metabolism	Metabolism
Up regulation in drought (5 days)	Glyma.08G199300	Carbohydrate metabolism	Metabolism
Up regulation in drought (5 days)	Glyma.02G042500	Carbohydrate metabolism	Metabolism
Up regulation in drought (5 days)	Glyma.18G027100	Carbohydrate metabolism	Metabolism
Up regulation in drought (5 days)	Glyma.07G013900	Carbohydrate metabolism	Metabolism
Up regulation in drought (5 days)	Glyma.06G323700	Carbohydrate metabolism	Metabolism
Up regulation in drought (5 days)	Glyma.11G239300	Carbohydrate metabolism	Metabolism
Up regulation in drought (5 days)	Glyma.06G084500	Carbohydrate metabolism	Metabolism
Up regulation in drought (5 days)	Glyma.19G227800	Carbohydrate metabolism	Metabolism
Up regulation in drought (5 days)	Glyma.19G225700	Carbohydrate metabolism	Metabolism
Up regulation in drought (5 days)	Glyma.07G015102	Carbohydrate metabolism	Metabolism
Up regulation in drought (5 days)	Glyma.19G009000	Carbohydrate metabolism	Metabolism
Up regulation in drought (5 days)	Glyma.11G017100	Carbohydrate metabolism	Metabolism
Up regulation in drought (5 days)	Glyma.01G027900	Carbohydrate metabolism	Metabolism
Up regulation in drought (5 days)	Glyma.10G017200	Carbohydrate metabolism	Metabolism
Up regulation in drought (5 days)	Glyma.20G094500	Carbohydrate metabolism	Metabolism
Up regulation in drought (5 days)	Glyma.17G076100	Carbohydrate metabolism	Metabolism
Up regulation in drought (5 days)	Glyma.09G038000	Carbohydrate metabolism	Metabolism
Up regulation in drought (5 days)	Glyma.20G199600	Carbohydrate metabolism	Metabolism
Up regulation in drought (5 days)	Glyma.03G229800	Carbohydrate metabolism	Metabolism
Up regulation in drought (5 days)	Glyma.02G016600	Carbohydrate metabolism	Metabolism
Up regulation in drought (5 days)	Glyma.07G269500	Carbohydrate metabolism	Metabolism
Up regulation in drought (5 days)	Glyma.07G137200	Carbohydrate metabolism	Metabolism
Up regulation in drought (5 days)	Glyma.03G066800	Carbohydrate metabolism	Metabolism
Up regulation in drought (5 days)	Glyma.07G104500	Carbohydrate metabolism	Metabolism
Up regulation in drought (5 days)	Glyma.02G086850	Carbohydrate metabolism	Metabolism
Up regulation in drought (5 days)	Glyma.19G219100	Carbohydrate metabolism	Metabolism
Up regulation in drought (5 days)	Glyma.13G349300	Carbohydrate metabolism	Metabolism
Up regulation in drought (5 days)	Glyma.08G312300	Amino acid metabolism	Metabolism
Up regulation in drought (5 days)	Glyma.08G255800	Amino acid metabolism	Metabolism
Up regulation in drought (5 days)	Glyma.11G238300	Amino acid metabolism	Metabolism
Up regulation in drought (5 days)	Glyma.18G207400	Amino acid metabolism	Metabolism
Up regulation in drought (5 days)	Glyma.19G159500	Amino acid metabolism	Metabolism
Up regulation in drought (5 days)	Glyma.14G156400	Amino acid metabolism	Metabolism
Up regulation in drought (5 days)	Glyma.09G070300	Amino acid metabolism	Metabolism
Up regulation in drought (5 days)	Glyma.01G099800	Amino acid metabolism	Metabolism
Up regulation in drought (5 days)	Glyma.02G072200	Amino acid metabolism	Metabolism
Up regulation in drought (5 days)	Glyma.19G228400	Amino acid metabolism	Metabolism
Up regulation in drought (5 days)	Glyma.14G030400	Amino acid metabolism	Metabolism
Up regulation in drought (5 days)	Glyma.13G115500	Amino acid metabolism	Metabolism
Up regulation in drought (5 days)	Glyma.12G122900	Amino acid metabolism	Metabolism
Up regulation in drought (5 days)	Glyma.17G097700	Amino acid metabolism	Metabolism
Up regulation in drought (5 days)	Glyma.07G264200	Amino acid metabolism	Metabolism
Up regulation in drought (5 days)	Glyma.19G025200	Amino acid metabolism	Metabolism
Up regulation in drought (5 days)	Glyma.17G044300	Amino acid metabolism	Metabolism
Up regulation in drought (5 days)	Glyma.15G178400	Amino acid metabolism	Metabolism
Up regulation in drought (5 days)	Glyma.14G086300	Amino acid metabolism	Metabolism
Up regulation in drought (5 days)	Glyma.09G025100	Amino acid metabolism	Metabolism
Up regulation in drought (5 days)	Glyma.05G029200	Amino acid metabolism	Metabolism
Up regulation in drought (5 days)	Glyma.06G126700	Amino acid metabolism	Metabolism
Up regulation in drought (5 days)	Glyma.03G069400	Amino acid metabolism	Metabolism
Up regulation in drought (5 days)	Glyma.18G080000	Amino acid metabolism	Metabolism
Up regulation in drought (5 days)	Glyma.18G116300	Amino acid metabolism	Metabolism
Up regulation in drought (5 days)	Glyma.06G235500	Amino acid metabolism	Metabolism
Up regulation in drought (5 days)	Glyma.09G168900	Amino acid metabolism	Metabolism
Up regulation in drought (5 days)	Glyma.04G237300	Amino acid metabolism	Metabolism
Up regulation in drought (5 days)	Glyma.18G061100	Amino acid metabolism	Metabolism
Up regulation in drought (5 days)	Glyma.10G044300	Amino acid metabolism	Metabolism
Up regulation in drought (5 days)	Glyma.06G120300	Amino acid metabolism	Metabolism
Up regulation in drought (5 days)	Glyma.09G038000	Amino acid metabolism	Metabolism
Up regulation in drought (5 days)	Glyma.15G071200	Amino acid metabolism	Metabolism
Up regulation in drought (5 days)	Glyma.20G199600	Amino acid metabolism	Metabolism
Up regulation in drought (5 days)	Glyma.06G050100	Amino acid metabolism	Metabolism
Up regulation in drought (5 days)	Glyma.08G303800	Amino acid metabolism	Metabolism
Up regulation in drought (5 days)	Glyma.11G171400	Amino acid metabolism	Metabolism
Up regulation in drought (5 days)	Glyma.09G173200	Amino acid metabolism	Metabolism
Up regulation in drought (5 days)	Glyma.14G049500	Amino acid metabolism	Metabolism
Up regulation in drought (5 days)	Glyma.04G049200	Amino acid metabolism	Metabolism
Up regulation in drought (5 days)	Glyma.17G058800	Amino acid metabolism	Metabolism
Up regulation in drought (5 days)	Glyma.18G100500	Amino acid metabolism	Metabolism
Up regulation in drought (5 days)	Glyma.20G148900	Amino acid metabolism	Metabolism
Up regulation in drought (5 days)	Glyma.07G104500	Amino acid metabolism	Metabolism
Up regulation in drought (5 days)	Glyma.14G121200	Amino acid metabolism	Metabolism
Up regulation in drought (5 days)	Glyma.04G236900	Amino acid metabolism	Metabolism
Up regulation in drought (5 days)	Glyma.18G278800	Amino acid metabolism	Metabolism
Up regulation in drought (5 days)	Glyma.15G057700	Nitrogen metabolism	Metabolism
Up regulation in drought (5 days)	Glyma.11G196600	Nitrogen metabolism	Metabolism
Up regulation in drought (5 days)	Glyma.09G173200	Nitrogen metabolism	Metabolism
Up regulation in drought (5 days)	Glyma.14G181400	Nitrogen metabolism	Metabolism
Up regulation in drought (5 days)	Glyma.07G104500	Nitrogen metabolism	Metabolism
Up regulation in drought (5 days)	Glyma.04G236900	Nitrogen metabolism	Metabolism
Up regulation in drought (5 days)	Glyma.02G072200	Nitrogen metabolism	Metabolism
Up regulation in drought (5 days)	Glyma.02G213700	Nitrogen metabolism	Metabolism
Up regulation in drought (5 days)	Glyma.05G207200	Metabolism of other amino acids	Metabolism
Up regulation in drought (5 days)	Glyma.11G024100	Metabolism of other amino acids	Metabolism
Up regulation in drought (5 days)	Glyma.01G219400	Metabolism of other amino acids	Metabolism
Up regulation in drought (5 days)	Glyma.18G190200	Metabolism of other amino acids	Metabolism
Up regulation in drought (5 days)	Glyma.07G140100	Metabolism of other amino acids	Metabolism
Up regulation in drought (5 days)	Glyma.09G070300	Metabolism of other amino acids	Metabolism
Up regulation in drought (5 days)	Glyma.15G055500	Metabolism of other amino acids	Metabolism
Up regulation in drought (5 days)	Glyma.15G178400	Metabolism of other amino acids	Metabolism
Up regulation in drought (5 days)	Glyma.14G086300	Metabolism of other amino acids	Metabolism
Up regulation in drought (5 days)	Glyma.06G126700	Metabolism of other amino acids	Metabolism
Up regulation in drought (5 days)	Glyma.16G145200	Metabolism of other amino acids	Metabolism
Up regulation in drought (5 days)	Glyma.18G116300	Metabolism of other amino acids	Metabolism
Up regulation in drought (5 days)	Glyma.15G252000	Metabolism of other amino acids	Metabolism
Up regulation in drought (5 days)	Glyma.09G168900	Metabolism of other amino acids	Metabolism
Up regulation in drought (5 days)	Glyma.04G237300	Metabolism of other amino acids	Metabolism
Up regulation in drought (5 days)	Glyma.08G174700	Metabolism of other amino acids	Metabolism
Up regulation in drought (5 days)	Glyma.08G118900	Metabolism of other amino acids	Metabolism
Up regulation in drought (5 days)	Glyma.10G192900	Metabolism of other amino acids	Metabolism
Up regulation in drought (5 days)	Glyma.08G303800	Metabolism of other amino acids	Metabolism
Up regulation in drought (5 days)	Glyma.07G139900	Metabolism of other amino acids	Metabolism
Up regulation in drought (5 days)	Glyma.05G161600	Metabolism of other amino acids	Metabolism
Up regulation in drought (5 days)	Glyma.14G031000	Metabolism of other amino acids	Metabolism
Up regulation in drought (5 days)	Glyma.07G139800	Metabolism of other amino acids	Metabolism
Up regulation in drought (5 days)	Glyma.07G139700	Metabolism of other amino acids	Metabolism
Up regulation in drought (5 days)	Glyma.11G198500	Metabolism of other amino acids	Metabolism
Up regulation in drought (5 days)	Glyma.15G251700	Metabolism of other amino acids	Metabolism
Up regulation in drought (5 days)	Glyma.06G126700	Arginine and proline metabolism	Metabolism
Up regulation in drought (5 days)	Glyma.08G303800	Arginine and proline metabolism	Metabolism
Up regulation in drought (5 days)	Glyma.03G069400	Arginine and proline metabolism	Metabolism
Up regulation in drought (5 days)	Glyma.08G255800	Arginine and proline metabolism	Metabolism
Up regulation in drought (5 days)	Glyma.18G116300	Arginine and proline metabolism	Metabolism
Up regulation in drought (5 days)	Glyma.04G237300	Arginine and proline metabolism	Metabolism
Up regulation in drought (5 days)	Glyma.17G097700	Arginine and proline metabolism	Metabolism
Up regulation in drought (5 days)	Glyma.15G178400	Arginine and proline metabolism	Metabolism
Up regulation in drought (5 days)	Glyma.09G070300	Arginine and proline metabolism	Metabolism
Up regulation in drought (5 days)	Glyma.01G099800	Arginine and proline metabolism	Metabolism
Up regulation in drought (5 days)	Glyma.18G278800	Arginine and proline metabolism	Metabolism
Up regulation in drought (5 days)	Glyma.05G029200	Arginine and proline metabolism	Metabolism
Up regulation in drought (5 days)	Glyma.02G051600	Metabolism of terpenoids and polyketides	Metabolism
Up regulation in drought (5 days)	Glyma.11G051800	Metabolism of terpenoids and polyketides	Metabolism
Up regulation in drought (5 days)	Glyma.14G209700	Metabolism of terpenoids and polyketides	Metabolism
Up regulation in drought (5 days)	Glyma.04G028900	Metabolism of terpenoids and polyketides	Metabolism
Up regulation in drought (5 days)	Glyma.17G045700	Metabolism of terpenoids and polyketides	Metabolism
Up regulation in drought (5 days)	Glyma.15G099300	Metabolism of terpenoids and polyketides	Metabolism
Up regulation in drought (5 days)	Glyma.19G136700	Metabolism of terpenoids and polyketides	Metabolism
Up regulation in drought (5 days)	Glyma.03G143700	Metabolism of terpenoids and polyketides	Metabolism
Up regulation in drought (5 days)	Glyma.09G132200	Metabolism of terpenoids and polyketides	Metabolism
Up regulation in drought (5 days)	Glyma.02G226200	Metabolism of terpenoids and polyketides	Metabolism
Up regulation in drought (5 days)	Glyma.11G055700	Metabolism of terpenoids and polyketides	Metabolism
Up regulation in drought (5 days)	Glyma.08G176300	Metabolism of terpenoids and polyketides	Metabolism
Up regulation in drought (5 days)	Glyma.15G250100	Metabolism of terpenoids and polyketides	Metabolism
Up regulation in drought (5 days)	Glyma.08G027000	Metabolism of terpenoids and polyketides	Metabolism
Up regulation in drought (5 days)	Glyma.19G135100	Metabolism of terpenoids and polyketides	Metabolism
Up regulation in drought (5 days)	Glyma.12G029800	Metabolism of terpenoids and polyketides	Metabolism
Up regulation in drought (5 days)	Glyma.07G073800	Metabolism of terpenoids and polyketides	Metabolism
Up regulation in drought (5 days)	Glyma.15G061800	Metabolism of terpenoids and polyketides	Metabolism
Up regulation in drought (5 days)	Glyma.09G200500	Metabolism of terpenoids and polyketides	Metabolism
Up regulation in drought (5 days)	Glyma.01G186202	Metabolism of terpenoids and polyketides	Metabolism
Up regulation in drought (5 days)	Glyma.03G226800	Metabolism of terpenoids and polyketides	Metabolism
Up regulation in drought (5 days)	Glyma.08G225800	Metabolism of terpenoids and polyketides	Metabolism
Up regulation in drought (5 days)	Glyma.16G179100	Metabolism of terpenoids and polyketides	Metabolism
Up regulation in drought (5 days)	Glyma.11G104800	Metabolism of terpenoids and polyketides	Metabolism
Up regulation in drought (5 days)	Glyma.01G179400	Metabolism of terpenoids and polyketides	Metabolism
Up regulation in drought (5 days)	Glyma.16G039600	Biosynthesis of other secondary metabolites	Metabolism
Up regulation in drought (5 days)	Glyma.09G201200	Biosynthesis of other secondary metabolites	Metabolism
Up regulation in drought (5 days)	Glyma.11G238300	Biosynthesis of other secondary metabolites	Metabolism
Up regulation in drought (5 days)	Glyma.16G207500	Biosynthesis of other secondary metabolites	Metabolism
Up regulation in drought (5 days)	Glyma.12G129500	Biosynthesis of other secondary metabolites	Metabolism
Up regulation in drought (5 days)	Glyma.11G051800	Biosynthesis of other secondary metabolites	Metabolism
Up regulation in drought (5 days)	Glyma.09G148600	Biosynthesis of other secondary metabolites	Metabolism
Up regulation in drought (5 days)	Glyma.13G173401	Biosynthesis of other secondary metabolites	Metabolism
Up regulation in drought (5 days)	Glyma.13G072100	Biosynthesis of other secondary metabolites	Metabolism
Up regulation in drought (5 days)	Glyma.20G191800	Biosynthesis of other secondary metabolites	Metabolism
Up regulation in drought (5 days)	Glyma.19G228400	Biosynthesis of other secondary metabolites	Metabolism
Up regulation in drought (5 days)	Glyma.03G143700	Biosynthesis of other secondary metabolites	Metabolism
Up regulation in drought (5 days)	Glyma.19G025200	Biosynthesis of other secondary metabolites	Metabolism
Up regulation in drought (5 days)	Glyma.11G162100	Biosynthesis of other secondary metabolites	Metabolism
Up regulation in drought (5 days)	Glyma.18G055600	Biosynthesis of other secondary metabolites	Metabolism
Up regulation in drought (5 days)	Glyma.06G239500	Biosynthesis of other secondary metabolites	Metabolism
Up regulation in drought (5 days)	Glyma.19G105100	Biosynthesis of other secondary metabolites	Metabolism
Up regulation in drought (5 days)	Glyma.02G233800	Biosynthesis of other secondary metabolites	Metabolism
Up regulation in drought (5 days)	Glyma.01G021000	Biosynthesis of other secondary metabolites	Metabolism
Up regulation in drought (5 days)	Glyma.09G065800	Biosynthesis of other secondary metabolites	Metabolism
Up regulation in drought (5 days)	Glyma.06G235500	Biosynthesis of other secondary metabolites	Metabolism
Up regulation in drought (5 days)	Glyma.07G015102	Biosynthesis of other secondary metabolites	Metabolism
Up regulation in drought (5 days)	Glyma.20G241700	Biosynthesis of other secondary metabolites	Metabolism
Up regulation in drought (5 days)	Glyma.10G222400	Biosynthesis of other secondary metabolites	Metabolism
Up regulation in drought (5 days)	Glyma.06G202300	Biosynthesis of other secondary metabolites	Metabolism
Up regulation in drought (5 days)	Glyma.15G071200	Biosynthesis of other secondary metabolites	Metabolism
Up regulation in drought (5 days)	Glyma.20G199600	Biosynthesis of other secondary metabolites	Metabolism
Up regulation in drought (5 days)	Glyma.12G059200	Biosynthesis of other secondary metabolites	Metabolism
Up regulation in drought (5 days)	Glyma.12G059100	Biosynthesis of other secondary metabolites	Metabolism
Up regulation in drought (5 days)	Glyma.15G241300	Biosynthesis of other secondary metabolites	Metabolism
Up regulation in drought (5 days)	Glyma.06G050100	Biosynthesis of other secondary metabolites	Metabolism
Up regulation in drought (5 days)	Glyma.15G129200	Biosynthesis of other secondary metabolites	Metabolism
Up regulation in drought (5 days)	Glyma.09G156700	Biosynthesis of other secondary metabolites	Metabolism
Up regulation in drought (5 days)	Glyma.11G194500	Biosynthesis of other secondary metabolites	Metabolism
Up regulation in drought (5 days)	Glyma.04G049200	Biosynthesis of other secondary metabolites	Metabolism
Up regulation in drought (5 days)	Glyma.03G028700	Biosynthesis of other secondary metabolites	Metabolism
Up regulation in drought (5 days)	Glyma.18G100500	Biosynthesis of other secondary metabolites	Metabolism
Up regulation in drought (5 days)	Glyma.16G219500	Biosynthesis of other secondary metabolites	Metabolism
Up regulation in drought (5 days)	Glyma.02G205600	Folding, sorting and degradation	Genetic Information Processing
Up regulation in drought (5 days)	Glyma.04G186000	Folding, sorting and degradation	Genetic Information Processing
Up regulation in drought (5 days)	Glyma.20G015900	Folding, sorting and degradation	Genetic Information Processing
Up regulation in drought (5 days)	Glyma.17G072400	Folding, sorting and degradation	Genetic Information Processing
Up regulation in drought (5 days)	Glyma.17G008250	Folding, sorting and degradation	Genetic Information Processing
Up regulation in drought (5 days)	Glyma.13G176200	Folding, sorting and degradation	Genetic Information Processing
Up regulation in drought (5 days)	Glyma.17G202700	Folding, sorting and degradation	Genetic Information Processing
Up regulation in drought (5 days)	Glyma.04G208000	Folding, sorting and degradation	Genetic Information Processing
Up regulation in drought (5 days)	Glyma.12G013100	Folding, sorting and degradation	Genetic Information Processing
Up regulation in drought (5 days)	Glyma.07G200500	Folding, sorting and degradation	Genetic Information Processing
Up regulation in drought (5 days)	Glyma.14G063700	Folding, sorting and degradation	Genetic Information Processing
Up regulation in drought (5 days)	Glyma.14G118200	Folding, sorting and degradation	Genetic Information Processing
Up regulation in drought (5 days)	Glyma.11G178504	Folding, sorting and degradation	Genetic Information Processing
Up regulation in drought (5 days)	Glyma.07G200700	Folding, sorting and degradation	Genetic Information Processing
Up regulation in drought (5 days)	Glyma.16G178800	Folding, sorting and degradation	Genetic Information Processing
Up regulation in drought (5 days)	Glyma.16G206200	Folding, sorting and degradation	Genetic Information Processing
Up regulation in drought (5 days)	Glyma.14G130700	Folding, sorting and degradation	Genetic Information Processing
Up regulation in drought (5 days)	Glyma.04G229800	Folding, sorting and degradation	Genetic Information Processing
Up regulation in drought (5 days)	Glyma.07G200300	Folding, sorting and degradation	Genetic Information Processing
Up regulation in drought (5 days)	Glyma.06G054700	Folding, sorting and degradation	Genetic Information Processing
Up regulation in drought (5 days)	Glyma.17G224900	Folding, sorting and degradation	Genetic Information Processing
Up regulation in drought (5 days)	Glyma.05G194400	Folding, sorting and degradation	Genetic Information Processing
Up regulation in drought (5 days)	Glyma.14G100000	Folding, sorting and degradation	Genetic Information Processing
Up regulation in drought (5 days)	Glyma.08G068700	Folding, sorting and degradation	Genetic Information Processing
Up regulation in drought (5 days)	Glyma.13G175700	Folding, sorting and degradation	Genetic Information Processing
Up regulation in drought (5 days)	Glyma.07G043600	Folding, sorting and degradation	Genetic Information Processing
Up regulation in drought (5 days)	Glyma.19G194985	Folding, sorting and degradation	Genetic Information Processing
Up regulation in drought (5 days)	Glyma.16G012000	Folding, sorting and degradation	Genetic Information Processing
Up regulation in drought (5 days)	Glyma.02G244300	Folding, sorting and degradation	Genetic Information Processing
Up regulation in drought (5 days)	Glyma.14G099900	Folding, sorting and degradation	Genetic Information Processing
Up regulation in drought (5 days)	Glyma.07G030800	Folding, sorting and degradation	Genetic Information Processing
Up regulation in drought (5 days)	Glyma.08G069000	Folding, sorting and degradation	Genetic Information Processing
Up regulation in drought (5 days)	Glyma.08G212000	Folding, sorting and degradation	Genetic Information Processing
Up regulation in drought (5 days)	Glyma.06G046400	Folding, sorting and degradation	Genetic Information Processing
Up regulation in drought (5 days)	Glyma.13G176000	Folding, sorting and degradation	Genetic Information Processing
Up regulation in drought (5 days)	Glyma.02G252800	Folding, sorting and degradation	Genetic Information Processing
Up regulation in drought (5 days)	Glyma.13G176500	Folding, sorting and degradation	Genetic Information Processing
Up regulation in drought (5 days)	Glyma.19G011400	Folding, sorting and degradation	Genetic Information Processing
Up regulation in drought (5 days)	Glyma.13G071400	Folding, sorting and degradation	Genetic Information Processing
Up regulation in drought (5 days)	Glyma.13G176300	Folding, sorting and degradation	Genetic Information Processing
Up regulation in drought (5 days)	Glyma.06G157800	Folding, sorting and degradation	Genetic Information Processing
Up regulation in drought (5 days)	Glyma.10G176400	Folding, sorting and degradation	Genetic Information Processing
Up regulation in drought (5 days)	Glyma.14G063800	Folding, sorting and degradation	Genetic Information Processing
Up regulation in drought (5 days)	Glyma.07G200000	Folding, sorting and degradation	Genetic Information Processing
Up regulation in drought (5 days)	Glyma.04G054400	Folding, sorting and degradation	Genetic Information Processing
Up regulation in drought (5 days)	Glyma.07G200200	Folding, sorting and degradation	Genetic Information Processing
Up regulation in drought (5 days)	Glyma.09G131500	Folding, sorting and degradation	Genetic Information Processing
Up regulation in drought (5 days)	Glyma.07G269500	Folding, sorting and degradation	Genetic Information Processing
Up regulation in drought (5 days)	Glyma.01G106800	Folding, sorting and degradation	Genetic Information Processing
Up regulation in drought (5 days)	Glyma.08G068800	Folding, sorting and degradation	Genetic Information Processing
Up regulation in drought (5 days)	Glyma.15G068000	Folding, sorting and degradation	Genetic Information Processing
Up regulation in drought (5 days)	Glyma.08G304551	Folding, sorting and degradation	Genetic Information Processing
Up regulation in drought (5 days)	Glyma.09G168900	Alanine, aspartate and glutamate metabolism	Metabolism
Up regulation in drought (5 days)	Glyma.18G061100	Alanine, aspartate and glutamate metabolism	Metabolism
Up regulation in drought (5 days)	Glyma.11G171400	Alanine, aspartate and glutamate metabolism	Metabolism
Up regulation in drought (5 days)	Glyma.17G097700	Alanine, aspartate and glutamate metabolism	Metabolism
Up regulation in drought (5 days)	Glyma.09G173200	Alanine, aspartate and glutamate metabolism	Metabolism
Up regulation in drought (5 days)	Glyma.07G104500	Alanine, aspartate and glutamate metabolism	Metabolism
Up regulation in drought (5 days)	Glyma.04G236900	Alanine, aspartate and glutamate metabolism	Metabolism
Up regulation in drought (5 days)	Glyma.14G086300	Alanine, aspartate and glutamate metabolism	Metabolism
Up regulation in drought (5 days)	Glyma.02G072200	Alanine, aspartate and glutamate metabolism	Metabolism
Up regulation in drought (5 days)	Glyma.05G029200	Alanine, aspartate and glutamate metabolism	Metabolism
Up regulation in drought (5 days)	Glyma.16G179100	Carotenoid biosynthesis	Metabolism
Up regulation in drought (5 days)	Glyma.14G209700	Carotenoid biosynthesis	Metabolism
Up regulation in drought (5 days)	Glyma.09G132200	Carotenoid biosynthesis	Metabolism
Up regulation in drought (5 days)	Glyma.11G055700	Carotenoid biosynthesis	Metabolism
Up regulation in drought (5 days)	Glyma.08G176300	Carotenoid biosynthesis	Metabolism
Up regulation in drought (5 days)	Glyma.15G250100	Carotenoid biosynthesis	Metabolism
Up regulation in drought (5 days)	Glyma.01G186202	Carotenoid biosynthesis	Metabolism
Up regulation in drought (5 days)	Glyma.02G022200	Protein families: signaling and cellular processes	Brite Hierarchies
Up regulation in drought (5 days)	Glyma.18G190200	Protein families: signaling and cellular processes	Brite Hierarchies
Up regulation in drought (5 days)	Glyma.18G116350	Protein families: signaling and cellular processes	Brite Hierarchies
Up regulation in drought (5 days)	Glyma.18G207400	Protein families: signaling and cellular processes	Brite Hierarchies
Up regulation in drought (5 days)	Glyma.17G222000	Protein families: signaling and cellular processes	Brite Hierarchies
Up regulation in drought (5 days)	Glyma.06G167000	Protein families: signaling and cellular processes	Brite Hierarchies
Up regulation in drought (5 days)	Glyma.06G316100	Protein families: signaling and cellular processes	Brite Hierarchies
Up regulation in drought (5 days)	Glyma.17G115300	Protein families: signaling and cellular processes	Brite Hierarchies
Up regulation in drought (5 days)	Glyma.02G205600	Protein families: signaling and cellular processes	Brite Hierarchies
Up regulation in drought (5 days)	Glyma.18G260000	Protein families: signaling and cellular processes	Brite Hierarchies
Up regulation in drought (5 days)	Glyma.14G030400	Protein families: signaling and cellular processes	Brite Hierarchies
Up regulation in drought (5 days)	Glyma.05G162500	Protein families: signaling and cellular processes	Brite Hierarchies
Up regulation in drought (5 days)	Glyma.04G197600	Protein families: signaling and cellular processes	Brite Hierarchies
Up regulation in drought (5 days)	Glyma.09G237600	Protein families: signaling and cellular processes	Brite Hierarchies
Up regulation in drought (5 days)	Glyma.01G025200	Protein families: signaling and cellular processes	Brite Hierarchies
Up regulation in drought (5 days)	Glyma.11G042000	Protein families: signaling and cellular processes	Brite Hierarchies
Up regulation in drought (5 days)	Glyma.07G088200	Protein families: signaling and cellular processes	Brite Hierarchies
Up regulation in drought (5 days)	Glyma.12G023600	Protein families: signaling and cellular processes	Brite Hierarchies
Up regulation in drought (5 days)	Glyma.02G262500	Protein families: signaling and cellular processes	Brite Hierarchies
Up regulation in drought (5 days)	Glyma.05G149800	Protein families: signaling and cellular processes	Brite Hierarchies
Up regulation in drought (5 days)	Glyma.08G118900	Protein families: signaling and cellular processes	Brite Hierarchies
Up regulation in drought (5 days)	Glyma.02G145100	Protein families: signaling and cellular processes	Brite Hierarchies
Up regulation in drought (5 days)	Glyma.10G192900	Protein families: signaling and cellular processes	Brite Hierarchies
Up regulation in drought (5 days)	Glyma.13G170700	Protein families: signaling and cellular processes	Brite Hierarchies
Up regulation in drought (5 days)	Glyma.05G096800	Protein families: signaling and cellular processes	Brite Hierarchies
Up regulation in drought (5 days)	Glyma.14G220200	Protein families: signaling and cellular processes	Brite Hierarchies
Up regulation in drought (5 days)	Glyma.13G167700	Protein families: signaling and cellular processes	Brite Hierarchies
Up regulation in drought (5 days)	Glyma.06G167900	Protein families: signaling and cellular processes	Brite Hierarchies
Up regulation in drought (5 days)	Glyma.19G161600	Protein families: signaling and cellular processes	Brite Hierarchies
Up regulation in drought (5 days)	Glyma.11G123200	Protein families: signaling and cellular processes	Brite Hierarchies
Up regulation in drought (5 days)	Glyma.19G232200	Protein families: signaling and cellular processes	Brite Hierarchies
Up regulation in drought (5 days)	Glyma.05G230400	Protein families: signaling and cellular processes	Brite Hierarchies
Up regulation in drought (5 days)	Glyma.16G219500	Protein families: signaling and cellular processes	Brite Hierarchies
Up regulation in drought (5 days)	Glyma.10G217900	Protein families: signaling and cellular processes	Brite Hierarchies
Up regulation in drought (5 days)	Glyma.19G194985	Protein families: signaling and cellular processes	Brite Hierarchies
Up regulation in drought (5 days)	Glyma.04G238100	Protein families: signaling and cellular processes	Brite Hierarchies
Up regulation in drought (5 days)	Glyma.02G296300	Protein families: signaling and cellular processes	Brite Hierarchies
Up regulation in drought (5 days)	Glyma.13G370300	Protein families: signaling and cellular processes	Brite Hierarchies
Up regulation in drought (5 days)	Glyma.02G072200	Protein families: signaling and cellular processes	Brite Hierarchies
Up regulation in drought (5 days)	Glyma.10G231800	Protein families: signaling and cellular processes	Brite Hierarchies
Up regulation in drought (5 days)	Glyma.05G077100	Protein families: signaling and cellular processes	Brite Hierarchies
Up regulation in drought (5 days)	Glyma.07G155200	Protein families: signaling and cellular processes	Brite Hierarchies
Up regulation in drought (5 days)	Glyma.06G304900	Protein families: signaling and cellular processes	Brite Hierarchies
Up regulation in drought (5 days)	Glyma.20G036300	Protein families: signaling and cellular processes	Brite Hierarchies
Up regulation in drought (5 days)	Glyma.01G178500	Protein families: signaling and cellular processes	Brite Hierarchies
Up regulation in drought (5 days)	Glyma.13G162900	Protein families: signaling and cellular processes	Brite Hierarchies
Up regulation in drought (5 days)	Glyma.10G094000	Protein families: signaling and cellular processes	Brite Hierarchies
Up regulation in drought (5 days)	Glyma.20G105400	Protein families: signaling and cellular processes	Brite Hierarchies
Up regulation in drought (5 days)	Glyma.15G015200	Protein families: signaling and cellular processes	Brite Hierarchies
Up regulation in drought (5 days)	Glyma.12G059000	Protein families: signaling and cellular processes	Brite Hierarchies
Up regulation in drought (5 days)	Glyma.19G001600	Protein families: signaling and cellular processes	Brite Hierarchies
Up regulation in drought (5 days)	Glyma.09G131500	Protein families: signaling and cellular processes	Brite Hierarchies
Up regulation in drought (5 days)	Glyma.13G169700	Protein families: signaling and cellular processes	Brite Hierarchies
Up regulation in drought (5 days)	Glyma.07G139700	Protein families: signaling and cellular processes	Brite Hierarchies
Up regulation in drought (5 days)	Glyma.13G010100	Protein families: signaling and cellular processes	Brite Hierarchies
Up regulation in drought (5 days)	Glyma.03G066800	Protein families: signaling and cellular processes	Brite Hierarchies
Up regulation in drought (5 days)	Glyma.07G104500	Protein families: signaling and cellular processes	Brite Hierarchies
Up regulation in drought (5 days)	Glyma.02G179100	Protein families: signaling and cellular processes	Brite Hierarchies
Up regulation in drought (5 days)	Glyma.04G198600	Protein families: signaling and cellular processes	Brite Hierarchies
Up regulation in drought (5 days)	Glyma.09G087400	Protein families: signaling and cellular processes	Brite Hierarchies
Up regulation in drought (5 days)	Glyma.13G010500	Protein families: signaling and cellular processes	Brite Hierarchies
Up regulation in drought (5 days)	Glyma.07G121900	Protein families: signaling and cellular processes	Brite Hierarchies
Up regulation in drought (5 days)	Glyma.03G213300	Protein families: signaling and cellular processes	Brite Hierarchies
Up regulation in drought (5 days)	Glyma.15G194600	Protein families: signaling and cellular processes	Brite Hierarchies
Up regulation in drought (5 days)	Glyma.15G014000	Protein families: signaling and cellular processes	Brite Hierarchies
Up regulation in drought (5 days)	Glyma.08G037900	Protein families: signaling and cellular processes	Brite Hierarchies
Up regulation in drought (5 days)	Glyma.16G075000	Protein families: signaling and cellular processes	Brite Hierarchies
Up regulation in drought (5 days)	Glyma.05G030300	Protein families: signaling and cellular processes	Brite Hierarchies
Up regulation in drought (5 days)	Glyma.04G186000	Protein families: signaling and cellular processes	Brite Hierarchies
Up regulation in drought (5 days)	Glyma.17G072400	Protein families: signaling and cellular processes	Brite Hierarchies
Up regulation in drought (5 days)	Glyma.15G055500	Protein families: signaling and cellular processes	Brite Hierarchies
Up regulation in drought (5 days)	Glyma.11G254300	Protein families: signaling and cellular processes	Brite Hierarchies
Up regulation in drought (5 days)	Glyma.07G239700	Protein families: signaling and cellular processes	Brite Hierarchies
Up regulation in drought (5 days)	Glyma.11G252400	Protein families: signaling and cellular processes	Brite Hierarchies
Up regulation in drought (5 days)	Glyma.15G252000	Protein families: signaling and cellular processes	Brite Hierarchies
Up regulation in drought (5 days)	Glyma.15G094600	Protein families: signaling and cellular processes	Brite Hierarchies
Up regulation in drought (5 days)	Glyma.08G174700	Protein families: signaling and cellular processes	Brite Hierarchies
Up regulation in drought (5 days)	Glyma.02G204200	Protein families: signaling and cellular processes	Brite Hierarchies
Up regulation in drought (5 days)	Glyma.16G178800	Protein families: signaling and cellular processes	Brite Hierarchies
Up regulation in drought (5 days)	Glyma.10G201100	Protein families: signaling and cellular processes	Brite Hierarchies
Up regulation in drought (5 days)	Glyma.20G192600	Protein families: signaling and cellular processes	Brite Hierarchies
Up regulation in drought (5 days)	Glyma.18G002800	Protein families: signaling and cellular processes	Brite Hierarchies
Up regulation in drought (5 days)	Glyma.01G200100	Protein families: signaling and cellular processes	Brite Hierarchies
Up regulation in drought (5 days)	Glyma.17G259100	Protein families: signaling and cellular processes	Brite Hierarchies
Up regulation in drought (5 days)	Glyma.07G139800	Protein families: signaling and cellular processes	Brite Hierarchies
Up regulation in drought (5 days)	Glyma.09G173200	Protein families: signaling and cellular processes	Brite Hierarchies
Up regulation in drought (5 days)	Glyma.01G081600	Protein families: signaling and cellular processes	Brite Hierarchies
Up regulation in drought (5 days)	Glyma.11G198500	Protein families: signaling and cellular processes	Brite Hierarchies
Up regulation in drought (5 days)	Glyma.15G251700	Protein families: signaling and cellular processes	Brite Hierarchies
Up regulation in drought (5 days)	Glyma.13G087200	Protein families: signaling and cellular processes	Brite Hierarchies
Up regulation in drought (5 days)	Glyma.20G012500	Protein families: signaling and cellular processes	Brite Hierarchies
Up regulation in drought (5 days)	Glyma.13G234400	Protein families: signaling and cellular processes	Brite Hierarchies
Up regulation in drought (5 days)	Glyma.11G238400	Protein families: signaling and cellular processes	Brite Hierarchies
Up regulation in drought (5 days)	Glyma.10G028900	Protein families: signaling and cellular processes	Brite Hierarchies
Up regulation in drought (5 days)	Glyma.08G205100	Protein families: signaling and cellular processes	Brite Hierarchies
Up regulation in drought (5 days)	Glyma.10G284300	Protein families: signaling and cellular processes	Brite Hierarchies
Up regulation in drought (5 days)	Glyma.07G140100	Protein families: signaling and cellular processes	Brite Hierarchies
Up regulation in drought (5 days)	Glyma.12G099700	Protein families: signaling and cellular processes	Brite Hierarchies
Up regulation in drought (5 days)	Glyma.12G082700	Protein families: signaling and cellular processes	Brite Hierarchies
Up regulation in drought (5 days)	Glyma.06G166800	Protein families: signaling and cellular processes	Brite Hierarchies
Up regulation in drought (5 days)	Glyma.10G197400	Protein families: signaling and cellular processes	Brite Hierarchies
Up regulation in drought (5 days)	Glyma.01G042100	Protein families: signaling and cellular processes	Brite Hierarchies
Up regulation in drought (5 days)	Glyma.16G172600	Protein families: signaling and cellular processes	Brite Hierarchies
Up regulation in drought (5 days)	Glyma.19G120900	Protein families: signaling and cellular processes	Brite Hierarchies
Up regulation in drought (5 days)	Glyma.13G172100	Protein families: signaling and cellular processes	Brite Hierarchies
Up regulation in drought (5 days)	Glyma.09G038000	Protein families: signaling and cellular processes	Brite Hierarchies
Up regulation in drought (5 days)	Glyma.20G002000	Protein families: signaling and cellular processes	Brite Hierarchies
Up regulation in drought (5 days)	Glyma.05G202700	Protein families: signaling and cellular processes	Brite Hierarchies
Up regulation in drought (5 days)	Glyma.07G139900	Protein families: signaling and cellular processes	Brite Hierarchies
Up regulation in drought (5 days)	Glyma.13G358800	Protein families: signaling and cellular processes	Brite Hierarchies
Up regulation in drought (5 days)	Glyma.05G161600	Protein families: signaling and cellular processes	Brite Hierarchies
Up regulation in drought (5 days)	Glyma.14G031000	Protein families: signaling and cellular processes	Brite Hierarchies
Up regulation in drought (5 days)	Glyma.07G139100	Protein families: signaling and cellular processes	Brite Hierarchies
Up regulation in drought (5 days)	Glyma.17G058800	Protein families: signaling and cellular processes	Brite Hierarchies
Up regulation in drought (5 days)	Glyma.07G137200	Protein families: signaling and cellular processes	Brite Hierarchies
Up regulation in drought (5 days)	Glyma.09G087200	Protein families: signaling and cellular processes	Brite Hierarchies
Up regulation in drought (5 days)	Glyma.19G010900	Protein families: signaling and cellular processes	Brite Hierarchies
Up regulation in drought (5 days)	Glyma.09G179000	Protein families: signaling and cellular processes	Brite Hierarchies
Up regulation in drought (5 days)	Glyma.04G198400	Protein families: signaling and cellular processes	Brite Hierarchies
Up regulation in drought (5 days)	Glyma.15G068000	Protein families: signaling and cellular processes	Brite Hierarchies
Up regulation in drought (5 days)	Glyma.19G225700	Pentose and glucuronate interconversions	Metabolism
Up regulation in drought (5 days)	Glyma.01G027900	Pentose and glucuronate interconversions	Metabolism
Up regulation in drought (5 days)	Glyma.10G017200	Pentose and glucuronate interconversions	Metabolism
Up regulation in drought (5 days)	Glyma.05G022600	Pentose and glucuronate interconversions	Metabolism
Up regulation in drought (5 days)	Glyma.20G237800	Pentose and glucuronate interconversions	Metabolism
Up regulation in drought (5 days)	Glyma.09G224800	Pentose and glucuronate interconversions	Metabolism
Up regulation in drought (5 days)	Glyma.10G150600	Pentose and glucuronate interconversions	Metabolism
Up regulation in drought (5 days)	Glyma.10G009000	Pentose and glucuronate interconversions	Metabolism
Up regulation in drought (5 days)	Glyma.02G008400	Pentose and glucuronate interconversions	Metabolism
Up regulation in drought (5 days)	Glyma.02G016600	Pentose and glucuronate interconversions	Metabolism
Up regulation in drought (5 days)	Glyma.15G275400	Pentose and glucuronate interconversions	Metabolism
Up regulation in drought (5 days)	Glyma.07G137200	Pentose and glucuronate interconversions	Metabolism
Up regulation in drought (5 days)	Glyma.03G066800	Pentose and glucuronate interconversions	Metabolism
Up regulation in drought (5 days)	Glyma.02G086850	Pentose and glucuronate interconversions	Metabolism
Up regulation in drought (5 days)	Glyma.16G219500	Pentose and glucuronate interconversions	Metabolism
Up regulation in drought (5 days)	Glyma.08G100900	Plant hormone signal transduction	Environmental Information Processing
Up regulation in drought (5 days)	Glyma.08G201100	Plant hormone signal transduction	Environmental Information Processing
Up regulation in drought (5 days)	Glyma.17G064900	Plant hormone signal transduction	Environmental Information Processing
Up regulation in drought (5 days)	Glyma.11G018000	Plant hormone signal transduction	Environmental Information Processing
Up regulation in drought (5 days)	Glyma.03G158600	Plant hormone signal transduction	Environmental Information Processing
Up regulation in drought (5 days)	Glyma.18G035000	Plant hormone signal transduction	Environmental Information Processing
Up regulation in drought (5 days)	Glyma.20G091200	Plant hormone signal transduction	Environmental Information Processing
Up regulation in drought (5 days)	Glyma.13G095300	Plant hormone signal transduction	Environmental Information Processing
Up regulation in drought (5 days)	Glyma.04G039300	Plant hormone signal transduction	Environmental Information Processing
Up regulation in drought (5 days)	Glyma.19G069200	Plant hormone signal transduction	Environmental Information Processing
Up regulation in drought (5 days)	Glyma.07G051800	Plant hormone signal transduction	Environmental Information Processing
Up regulation in drought (5 days)	Glyma.14G162100	Plant hormone signal transduction	Environmental Information Processing
Up regulation in drought (5 days)	Glyma.17G065000	Plant hormone signal transduction	Environmental Information Processing
Up regulation in drought (5 days)	Glyma.17G065200	Plant hormone signal transduction	Environmental Information Processing
Up regulation in drought (5 days)	Glyma.08G004100	Plant hormone signal transduction	Environmental Information Processing
Up regulation in drought (5 days)	Glyma.02G006200	Plant hormone signal transduction	Environmental Information Processing
Up regulation in drought (5 days)	Glyma.02G069400	Plant hormone signal transduction	Environmental Information Processing
Up regulation in drought (5 days)	Glyma.04G254800	Plant hormone signal transduction	Environmental Information Processing
Up regulation in drought (5 days)	Glyma.05G176100	Plant hormone signal transduction	Environmental Information Processing
Up regulation in drought (5 days)	Glyma.06G067700	Plant hormone signal transduction	Environmental Information Processing
Up regulation in drought (5 days)	Glyma.07G015200	Plant hormone signal transduction	Environmental Information Processing
Up regulation in drought (5 days)	Glyma.06G040400	Plant hormone signal transduction	Environmental Information Processing
Up regulation in drought (5 days)	Glyma.05G227100	Plant hormone signal transduction	Environmental Information Processing
Up regulation in drought (5 days)	Glyma.08G200700	Plant hormone signal transduction	Environmental Information Processing
Up regulation in drought (5 days)	Glyma.13G130100	Plant hormone signal transduction	Environmental Information Processing
Up regulation in drought (5 days)	Glyma.04G206800	Plant hormone signal transduction	Environmental Information Processing
Up regulation in drought (5 days)	Glyma.11G194800	Plant hormone signal transduction	Environmental Information Processing
Up regulation in drought (5 days)	Glyma.10G007000	Plant hormone signal transduction	Environmental Information Processing
Up regulation in drought (5 days)	Glyma.02G202200	Plant hormone signal transduction	Environmental Information Processing
Up regulation in drought (5 days)	Glyma.08G033800	Plant hormone signal transduction	Environmental Information Processing
Up regulation in drought (5 days)	Glyma.01G225100	Plant hormone signal transduction	Environmental Information Processing
Up regulation in drought (5 days)	Glyma.10G142600	Plant hormone signal transduction	Environmental Information Processing
Up regulation in drought (5 days)	Glyma.05G196300	Plant hormone signal transduction	Environmental Information Processing
Up regulation in drought (5 days)	Glyma.16G039600	Flavonoid biosynthesis	Metabolism
Up regulation in drought (5 days)	Glyma.20G241700	Flavonoid biosynthesis	Metabolism
Up regulation in drought (5 days)	Glyma.13G072100	Flavonoid biosynthesis	Metabolism
Up regulation in drought (5 days)	Glyma.06G202300	Flavonoid biosynthesis	Metabolism
Up regulation in drought (5 days)	Glyma.03G028700	Flavonoid biosynthesis	Metabolism
Up regulation in drought (5 days)	Glyma.19G105100	Flavonoid biosynthesis	Metabolism
Up regulation in drought (5 days)	Glyma.15G241300	Flavonoid biosynthesis	Metabolism
Up regulation in drought (5 days)	Glyma.16G219500	Flavonoid biosynthesis	Metabolism
Up regulation in drought (5 days)	Glyma.05G207200	Arachidonic acid metabolism	Metabolism
Up regulation in drought (5 days)	Glyma.03G234400	Arachidonic acid metabolism	Metabolism
Up regulation in drought (5 days)	Glyma.11G024100	Arachidonic acid metabolism	Metabolism
Up regulation in drought (5 days)	Glyma.01G219400	Arachidonic acid metabolism	Metabolism
Up regulation in drought (5 days)	Glyma.19G231900	Arachidonic acid metabolism	Metabolism
Up regulation in drought (5 days)	Glyma.14G030400	Tyrosine metabolism	Metabolism
Up regulation in drought (5 days)	Glyma.11G238300	Tyrosine metabolism	Metabolism
Up regulation in drought (5 days)	Glyma.06G235500	Tyrosine metabolism	Metabolism
Up regulation in drought (5 days)	Glyma.18G207400	Tyrosine metabolism	Metabolism
Up regulation in drought (5 days)	Glyma.14G156400	Tyrosine metabolism	Metabolism
Up regulation in drought (5 days)	Glyma.17G058800	Tyrosine metabolism	Metabolism
Up regulation in drought (5 days)	Glyma.15G071200	Tyrosine metabolism	Metabolism
Up regulation in drought (5 days)	Glyma.14G121200	Tyrosine metabolism	Metabolism
Up regulation in drought (5 days)	Glyma.06G126700	Cysteine and methionine metabolism	Metabolism
Up regulation in drought (5 days)	Glyma.08G255800	Cysteine and methionine metabolism	Metabolism
Up regulation in drought (5 days)	Glyma.18G080000	Cysteine and methionine metabolism	Metabolism
Up regulation in drought (5 days)	Glyma.06G235500	Cysteine and methionine metabolism	Metabolism
Up regulation in drought (5 days)	Glyma.04G237300	Cysteine and methionine metabolism	Metabolism
Up regulation in drought (5 days)	Glyma.19G159500	Cysteine and methionine metabolism	Metabolism
Up regulation in drought (5 days)	Glyma.06G050100	Cysteine and methionine metabolism	Metabolism
Up regulation in drought (5 days)	Glyma.19G228400	Cysteine and methionine metabolism	Metabolism
Up regulation in drought (5 days)	Glyma.07G264200	Cysteine and methionine metabolism	Metabolism
Up regulation in drought (5 days)	Glyma.14G049500	Cysteine and methionine metabolism	Metabolism
Up regulation in drought (5 days)	Glyma.04G049200	Cysteine and methionine metabolism	Metabolism
Up regulation in drought (5 days)	Glyma.20G148900	Cysteine and methionine metabolism	Metabolism
Up regulation in drought (5 days)	Glyma.18G278800	Cysteine and methionine metabolism	Metabolism
Up regulation in drought (5 days)	Glyma.19G025200	Glucosinolate biosynthesis	Metabolism
Up regulation in drought (5 days)	Glyma.04G049200	Glucosinolate biosynthesis	Metabolism
Up regulation in drought (5 days)	Glyma.18G100500	Glucosinolate biosynthesis	Metabolism
Up regulation in drought (5 days)	Glyma.20G199600	Glucosinolate biosynthesis	Metabolism
Up regulation in drought (5 days)	Glyma.06G050100	Glucosinolate biosynthesis	Metabolism
Up regulation in drought (5 days)	Glyma.13G239000	Linoleic acid metabolism	Metabolism
Up regulation in drought (5 days)	Glyma.03G237300	Linoleic acid metabolism	Metabolism
Up regulation in drought (5 days)	Glyma.15G026400	Linoleic acid metabolism	Metabolism
Up regulation in drought (5 days)	Glyma.15G026300	Linoleic acid metabolism	Metabolism
Up regulation in drought (5 days)	Glyma.13G347500	Linoleic acid metabolism	Metabolism
Up regulation in drought (5 days)	Glyma.03G143700	Sesquiterpenoid and triterpenoid biosynthesis	Metabolism
Up regulation in drought (5 days)	Glyma.15G061800	Sesquiterpenoid and triterpenoid biosynthesis	Metabolism
Up regulation in drought (5 days)	Glyma.01G179400	Sesquiterpenoid and triterpenoid biosynthesis	Metabolism
Up regulation in drought (5 days)	Glyma.08G027000	Sesquiterpenoid and triterpenoid biosynthesis	Metabolism
Up regulation in drought (5 days)	Glyma.08G225800	Sesquiterpenoid and triterpenoid biosynthesis	Metabolism
Up regulation in drought (5 days)	Glyma.06G120300	Valine, leucine and isoleucine degradation	Metabolism
Up regulation in drought (5 days)	Glyma.15G178400	Valine, leucine and isoleucine degradation	Metabolism
Up regulation in drought (5 days)	Glyma.04G049200	Valine, leucine and isoleucine degradation	Metabolism
Up regulation in drought (5 days)	Glyma.09G038000	Valine, leucine and isoleucine degradation	Metabolism
Up regulation in drought (5 days)	Glyma.09G070300	Valine, leucine and isoleucine degradation	Metabolism
Up regulation in drought (5 days)	Glyma.09G025100	Valine, leucine and isoleucine degradation	Metabolism
Up regulation in drought (5 days)	Glyma.06G050100	Valine, leucine and isoleucine degradation	Metabolism
Up regulation in drought (5 days)	Glyma.07G015102	Glycolysis / Gluconeogenesis	Metabolism
Up regulation in drought (5 days)	Glyma.03G255100	Glycolysis / Gluconeogenesis	Metabolism
Up regulation in drought (5 days)	Glyma.14G156400	Glycolysis / Gluconeogenesis	Metabolism
Up regulation in drought (5 days)	Glyma.09G038000	Glycolysis / Gluconeogenesis	Metabolism
Up regulation in drought (5 days)	Glyma.09G070300	Glycolysis / Gluconeogenesis	Metabolism
Up regulation in drought (5 days)	Glyma.02G202500	Glycolysis / Gluconeogenesis	Metabolism
Up regulation in drought (5 days)	Glyma.10G201100	Glycolysis / Gluconeogenesis	Metabolism
Up regulation in drought (5 days)	Glyma.17G075300	Glycolysis / Gluconeogenesis	Metabolism
Up regulation in drought (5 days)	Glyma.07G269500	Glycolysis / Gluconeogenesis	Metabolism
Up regulation in drought (5 days)	Glyma.15G178400	Glycolysis / Gluconeogenesis	Metabolism
Up regulation in drought (5 days)	Glyma.03G066800	Glycolysis / Gluconeogenesis	Metabolism
Up regulation in drought (5 days)	Glyma.07G137200	Glycolysis / Gluconeogenesis	Metabolism
Up regulation in drought (5 days)	Glyma.14G121200	Glycolysis / Gluconeogenesis	Metabolism
Up regulation in drought (5 days)	Glyma.16G219500	Glycolysis / Gluconeogenesis	Metabolism
Up regulation in drought (5 days)	Glyma.05G207200	Lipid metabolism	Metabolism
Up regulation in drought (5 days)	Glyma.09G123800	Lipid metabolism	Metabolism
Up regulation in drought (5 days)	Glyma.16G209800	Lipid metabolism	Metabolism
Up regulation in drought (5 days)	Glyma.06G144100	Lipid metabolism	Metabolism
Up regulation in drought (5 days)	Glyma.03G234400	Lipid metabolism	Metabolism
Up regulation in drought (5 days)	Glyma.11G024100	Lipid metabolism	Metabolism
Up regulation in drought (5 days)	Glyma.01G219400	Lipid metabolism	Metabolism
Up regulation in drought (5 days)	Glyma.11G180750	Lipid metabolism	Metabolism
Up regulation in drought (5 days)	Glyma.14G156400	Lipid metabolism	Metabolism
Up regulation in drought (5 days)	Glyma.08G056600	Lipid metabolism	Metabolism
Up regulation in drought (5 days)	Glyma.09G070300	Lipid metabolism	Metabolism
Up regulation in drought (5 days)	Glyma.19G247500	Lipid metabolism	Metabolism
Up regulation in drought (5 days)	Glyma.08G209800	Lipid metabolism	Metabolism
Up regulation in drought (5 days)	Glyma.13G239000	Lipid metabolism	Metabolism
Up regulation in drought (5 days)	Glyma.20G122900	Lipid metabolism	Metabolism
Up regulation in drought (5 days)	Glyma.15G023000	Lipid metabolism	Metabolism
Up regulation in drought (5 days)	Glyma.15G178400	Lipid metabolism	Metabolism
Up regulation in drought (5 days)	Glyma.04G151600	Lipid metabolism	Metabolism
Up regulation in drought (5 days)	Glyma.03G101200	Lipid metabolism	Metabolism
Up regulation in drought (5 days)	Glyma.03G237300	Lipid metabolism	Metabolism
Up regulation in drought (5 days)	Glyma.19G231900	Lipid metabolism	Metabolism
Up regulation in drought (5 days)	Glyma.05G168300	Lipid metabolism	Metabolism
Up regulation in drought (5 days)	Glyma.10G174600	Lipid metabolism	Metabolism
Up regulation in drought (5 days)	Glyma.15G061800	Lipid metabolism	Metabolism
Up regulation in drought (5 days)	Glyma.20G111000	Lipid metabolism	Metabolism
Up regulation in drought (5 days)	Glyma.15G026400	Lipid metabolism	Metabolism
Up regulation in drought (5 days)	Glyma.15G026300	Lipid metabolism	Metabolism
Up regulation in drought (5 days)	Glyma.13G010100	Lipid metabolism	Metabolism
Up regulation in drought (5 days)	Glyma.13G347500	Lipid metabolism	Metabolism
Up regulation in drought (5 days)	Glyma.07G137200	Lipid metabolism	Metabolism
Up regulation in drought (5 days)	Glyma.03G066800	Lipid metabolism	Metabolism
Up regulation in drought (5 days)	Glyma.14G121200	Lipid metabolism	Metabolism
Up regulation in drought (5 days)	Glyma.16G219500	Lipid metabolism	Metabolism
Down regulation in drought (5 days)	Glyma.08G169300	Biosynthesis of other secondary metabolites	Metabolism
Down regulation in drought (5 days)	Glyma.20G213700	Biosynthesis of other secondary metabolites	Metabolism
Down regulation in drought (5 days)	Glyma.10G022500	Biosynthesis of other secondary metabolites	Metabolism
Down regulation in drought (5 days)	Glyma.08G150400	Biosynthesis of other secondary metabolites	Metabolism
Down regulation in drought (5 days)	Glyma.14G117200	Biosynthesis of other secondary metabolites	Metabolism
Down regulation in drought (5 days)	Glyma.18G220500	Biosynthesis of other secondary metabolites	Metabolism
Down regulation in drought (5 days)	Glyma.08G039200	Biosynthesis of other secondary metabolites	Metabolism
Down regulation in drought (5 days)	Glyma.09G245900	Biosynthesis of other secondary metabolites	Metabolism
Down regulation in drought (5 days)	Glyma.12G195600	Biosynthesis of other secondary metabolites	Metabolism
Down regulation in drought (5 days)	Glyma.19G025100	Biosynthesis of other secondary metabolites	Metabolism
Down regulation in drought (5 days)	Glyma.19G091800	Biosynthesis of other secondary metabolites	Metabolism
Down regulation in drought (5 days)	Glyma.08G080600	Biosynthesis of other secondary metabolites	Metabolism
Down regulation in drought (5 days)	Glyma.12G053800	Biosynthesis of other secondary metabolites	Metabolism
Down regulation in drought (5 days)	Glyma.02G233900	Biosynthesis of other secondary metabolites	Metabolism
Down regulation in drought (5 days)	Glyma.19G030800	Biosynthesis of other secondary metabolites	Metabolism
Down regulation in drought (5 days)	Glyma.07G151900	Biosynthesis of other secondary metabolites	Metabolism
Down regulation in drought (5 days)	Glyma.01G130500	Biosynthesis of other secondary metabolites	Metabolism
Down regulation in drought (5 days)	Glyma.02G130400	Biosynthesis of other secondary metabolites	Metabolism
Down regulation in drought (5 days)	Glyma.10G176700	Biosynthesis of other secondary metabolites	Metabolism
Down regulation in drought (5 days)	Glyma.18G269600	Biosynthesis of other secondary metabolites	Metabolism
Down regulation in drought (5 days)	Glyma.03G184000	Biosynthesis of other secondary metabolites	Metabolism
Down regulation in drought (5 days)	Glyma.10G144300	Biosynthesis of other secondary metabolites	Metabolism
Down regulation in drought (5 days)	Glyma.18G104000	Biosynthesis of other secondary metabolites	Metabolism
Down regulation in drought (5 days)	Glyma.02G171600	Biosynthesis of other secondary metabolites	Metabolism
Down regulation in drought (5 days)	Glyma.09G269600	Biosynthesis of other secondary metabolites	Metabolism
Down regulation in drought (5 days)	Glyma.11G054500	Biosynthesis of other secondary metabolites	Metabolism
Down regulation in drought (5 days)	Glyma.14G201700	Biosynthesis of other secondary metabolites	Metabolism
Down regulation in drought (5 days)	Glyma.20G169200	Biosynthesis of other secondary metabolites	Metabolism
Down regulation in drought (5 days)	Glyma.11G129700	Biosynthesis of other secondary metabolites	Metabolism
Down regulation in drought (5 days)	Glyma.13G307000	Biosynthesis of other secondary metabolites	Metabolism
Down regulation in drought (5 days)	Glyma.09G211500	Biosynthesis of other secondary metabolites	Metabolism
Down regulation in drought (5 days)	Glyma.07G209900	Biosynthesis of other secondary metabolites	Metabolism
Down regulation in drought (5 days)	Glyma.17G085500	Biosynthesis of other secondary metabolites	Metabolism
Down regulation in drought (5 days)	Glyma.02G158700	Biosynthesis of other secondary metabolites	Metabolism
Down regulation in drought (5 days)	Glyma.17G163200	Biosynthesis of other secondary metabolites	Metabolism
Down regulation in drought (5 days)	Glyma.12G240000	Biosynthesis of other secondary metabolites	Metabolism
Down regulation in drought (5 days)	Glyma.20G001400	Biosynthesis of other secondary metabolites	Metabolism
Down regulation in drought (5 days)	Glyma.06G221700	Biosynthesis of other secondary metabolites	Metabolism
Down regulation in drought (5 days)	Glyma.12G195500	Biosynthesis of other secondary metabolites	Metabolism
Down regulation in drought (5 days)	Glyma.16G164400	Biosynthesis of other secondary metabolites	Metabolism
Down regulation in drought (5 days)	Glyma.20G145100	Biosynthesis of other secondary metabolites	Metabolism
Down regulation in drought (5 days)	Glyma.09G023000	Biosynthesis of other secondary metabolites	Metabolism
Down regulation in drought (5 days)	Glyma.20G241800	Biosynthesis of other secondary metabolites	Metabolism
Down regulation in drought (5 days)	Glyma.09G057100	Biosynthesis of other secondary metabolites	Metabolism
Down regulation in drought (5 days)	Glyma.09G277800	Biosynthesis of other secondary metabolites	Metabolism
Down regulation in drought (5 days)	Glyma.07G258700	Biosynthesis of other secondary metabolites	Metabolism
Down regulation in drought (5 days)	Glyma.07G151800	Biosynthesis of other secondary metabolites	Metabolism
Down regulation in drought (5 days)	Glyma.18G055400	Biosynthesis of other secondary metabolites	Metabolism
Down regulation in drought (5 days)	Glyma.04G227200	Biosynthesis of other secondary metabolites	Metabolism
Down regulation in drought (5 days)	Glyma.07G202300	Biosynthesis of other secondary metabolites	Metabolism
Down regulation in drought (5 days)	Glyma.14G221200	Biosynthesis of other secondary metabolites	Metabolism
Down regulation in drought (5 days)	Glyma.18G104100	Biosynthesis of other secondary metabolites	Metabolism
Down regulation in drought (5 days)	Glyma.17G052900	Biosynthesis of other secondary metabolites	Metabolism
Down regulation in drought (5 days)	Glyma.09G022300	Biosynthesis of other secondary metabolites	Metabolism
Down regulation in drought (5 days)	Glyma.15G052700	Biosynthesis of other secondary metabolites	Metabolism
Down regulation in drought (5 days)	Glyma.12G054100	Biosynthesis of other secondary metabolites	Metabolism
Down regulation in drought (5 days)	Glyma.20G007100	Biosynthesis of other secondary metabolites	Metabolism
Down regulation in drought (5 days)	Glyma.08G350800	Biosynthesis of other secondary metabolites	Metabolism
Down regulation in drought (5 days)	Glyma.15G129000	Biosynthesis of other secondary metabolites	Metabolism
Down regulation in drought (5 days)	Glyma.09G269500	Biosynthesis of other secondary metabolites	Metabolism
Down regulation in drought (5 days)	Glyma.02G135200	Biosynthesis of other secondary metabolites	Metabolism
Down regulation in drought (5 days)	Glyma.09G211600	Biosynthesis of other secondary metabolites	Metabolism
Down regulation in drought (5 days)	Glyma.08G179700	Biosynthesis of other secondary metabolites	Metabolism
Down regulation in drought (5 days)	Glyma.15G276400	Biosynthesis of other secondary metabolites	Metabolism
Down regulation in drought (5 days)	Glyma.11G129800	Biosynthesis of other secondary metabolites	Metabolism
Down regulation in drought (5 days)	Glyma.14G211700	Biosynthesis of other secondary metabolites	Metabolism
Down regulation in drought (5 days)	Glyma.02G259300	Biosynthesis of other secondary metabolites	Metabolism
Down regulation in drought (5 days)	Glyma.02G234000	Biosynthesis of other secondary metabolites	Metabolism
Down regulation in drought (5 days)	Glyma.11G074700	Biosynthesis of other secondary metabolites	Metabolism
Down regulation in drought (5 days)	Glyma.19G113600	Biosynthesis of other secondary metabolites	Metabolism
Down regulation in drought (5 days)	Glyma.09G022800	Biosynthesis of other secondary metabolites	Metabolism
Down regulation in drought (5 days)	Glyma.11G072000	Biosynthesis of other secondary metabolites	Metabolism
Down regulation in drought (5 days)	Glyma.11G058100	Biosynthesis of other secondary metabolites	Metabolism
Down regulation in drought (5 days)	Glyma.08G169100	Biosynthesis of other secondary metabolites	Metabolism
Down regulation in drought (5 days)	Glyma.03G038700	Biosynthesis of other secondary metabolites	Metabolism
Down regulation in drought (5 days)	Glyma.16G055900	Biosynthesis of other secondary metabolites	Metabolism
Down regulation in drought (5 days)	Glyma.11G080300	Biosynthesis of other secondary metabolites	Metabolism
Down regulation in drought (5 days)	Glyma.14G053600	Biosynthesis of other secondary metabolites	Metabolism
Down regulation in drought (5 days)	Glyma.09G048800	Biosynthesis of other secondary metabolites	Metabolism
Down regulation in drought (5 days)	Glyma.17G019300	Biosynthesis of other secondary metabolites	Metabolism
Down regulation in drought (5 days)	Glyma.05G231800	Biosynthesis of other secondary metabolites	Metabolism
Down regulation in drought (5 days)	Glyma.07G048800	Biosynthesis of other secondary metabolites	Metabolism
Down regulation in drought (5 days)	Glyma.20G145200	Biosynthesis of other secondary metabolites	Metabolism
Down regulation in drought (5 days)	Glyma.15G128700	Biosynthesis of other secondary metabolites	Metabolism
Down regulation in drought (5 days)	Glyma.18G103400	Biosynthesis of other secondary metabolites	Metabolism
Down regulation in drought (5 days)	Glyma.12G101200	Biosynthesis of other secondary metabolites	Metabolism
Down regulation in drought (5 days)	Glyma.05G103600	Biosynthesis of other secondary metabolites	Metabolism
Down regulation in drought (5 days)	Glyma.09G036400	Biosynthesis of other secondary metabolites	Metabolism
Down regulation in drought (5 days)	Glyma.10G176500	Biosynthesis of other secondary metabolites	Metabolism
Down regulation in drought (5 days)	Glyma.13G098400	Biosynthesis of other secondary metabolites	Metabolism
Down regulation in drought (5 days)	Glyma.16G132800	Biosynthesis of other secondary metabolites	Metabolism
Down regulation in drought (5 days)	Glyma.12G054000	Biosynthesis of other secondary metabolites	Metabolism
Down regulation in drought (5 days)	Glyma.01G192500	Biosynthesis of other secondary metabolites	Metabolism
Down regulation in drought (5 days)	Glyma.08G110420	Biosynthesis of other secondary metabolites	Metabolism
Down regulation in drought (5 days)	Glyma.16G158100	Biosynthesis of other secondary metabolites	Metabolism
Down regulation in drought (5 days)	Glyma.09G022400	Biosynthesis of other secondary metabolites	Metabolism
Down regulation in drought (5 days)	Glyma.03G007700	Biosynthesis of other secondary metabolites	Metabolism
Down regulation in drought (5 days)	Glyma.15G129100	Biosynthesis of other secondary metabolites	Metabolism
Down regulation in drought (5 days)	Glyma.02G135100	Biosynthesis of other secondary metabolites	Metabolism
Down regulation in drought (5 days)	Glyma.08G175400	Biosynthesis of other secondary metabolites	Metabolism
Down regulation in drought (5 days)	Glyma.08G270600	Biosynthesis of other secondary metabolites	Metabolism
Down regulation in drought (5 days)	Glyma.13G106400	Biosynthesis of other secondary metabolites	Metabolism
Down regulation in drought (5 days)	Glyma.09G049100	Biosynthesis of other secondary metabolites	Metabolism
Down regulation in drought (5 days)	Glyma.11G129900	Biosynthesis of other secondary metabolites	Metabolism
Down regulation in drought (5 days)	Glyma.15G251300	Biosynthesis of other secondary metabolites	Metabolism
Down regulation in drought (5 days)	Glyma.16G207700	Biosynthesis of other secondary metabolites	Metabolism
Down regulation in drought (5 days)	Glyma.11G129600	Biosynthesis of other secondary metabolites	Metabolism
Down regulation in drought (5 days)	Glyma.03G022300	Biosynthesis of other secondary metabolites	Metabolism
Down regulation in drought (5 days)	Glyma.17G198700	Biosynthesis of other secondary metabolites	Metabolism
Down regulation in drought (5 days)	Glyma.11G049600	Biosynthesis of other secondary metabolites	Metabolism
Down regulation in drought (5 days)	Glyma.20G003500	Biosynthesis of other secondary metabolites	Metabolism
Down regulation in drought (5 days)	Glyma.10G191700	Biosynthesis of other secondary metabolites	Metabolism
Down regulation in drought (5 days)	Glyma.08G039300	Biosynthesis of other secondary metabolites	Metabolism
Down regulation in drought (5 days)	Glyma.14G221400	Biosynthesis of other secondary metabolites	Metabolism
Down regulation in drought (5 days)	Glyma.13G183000	Biosynthesis of other secondary metabolites	Metabolism
Down regulation in drought (5 days)	Glyma.13G306900	Biosynthesis of other secondary metabolites	Metabolism
Down regulation in drought (5 days)	Glyma.13G289200	Biosynthesis of other secondary metabolites	Metabolism
Down regulation in drought (5 days)	Glyma.05G231900	Biosynthesis of other secondary metabolites	Metabolism
Down regulation in drought (5 days)	Glyma.10G292200	Biosynthesis of other secondary metabolites	Metabolism
Down regulation in drought (5 days)	Glyma.18G103500	Biosynthesis of other secondary metabolites	Metabolism
Down regulation in drought (5 days)	Glyma.06G235900	Biosynthesis of other secondary metabolites	Metabolism
Down regulation in drought (5 days)	Glyma.15G090300	Biosynthesis of other secondary metabolites	Metabolism
Down regulation in drought (5 days)	Glyma.18G080200	Biosynthesis of other secondary metabolites	Metabolism
Down regulation in drought (5 days)	Glyma.03G208200	Biosynthesis of other secondary metabolites	Metabolism
Down regulation in drought (5 days)	Glyma.03G038200	Biosynthesis of other secondary metabolites	Metabolism
Down regulation in drought (5 days)	Glyma.09G279100	Biosynthesis of other secondary metabolites	Metabolism
Down regulation in drought (5 days)	Glyma.02G151700	Biosynthesis of other secondary metabolites	Metabolism
Down regulation in drought (5 days)	Glyma.15G155700	Biosynthesis of other secondary metabolites	Metabolism
Down regulation in drought (5 days)	Glyma.10G176600	Biosynthesis of other secondary metabolites	Metabolism
Down regulation in drought (5 days)	Glyma.13G170600	Biosynthesis of other secondary metabolites	Metabolism
Down regulation in drought (5 days)	Glyma.03G038600	Biosynthesis of other secondary metabolites	Metabolism
Down regulation in drought (5 days)	Glyma.08G246700	Biosynthesis of other secondary metabolites	Metabolism
Down regulation in drought (5 days)	Glyma.01G163100	Biosynthesis of other secondary metabolites	Metabolism
Down regulation in drought (5 days)	Glyma.09G189200	Biosynthesis of other secondary metabolites	Metabolism
Down regulation in drought (5 days)	Glyma.15G132600	Biosynthesis of other secondary metabolites	Metabolism
Down regulation in drought (5 days)	Glyma.03G142100	Biosynthesis of other secondary metabolites	Metabolism
Down regulation in drought (5 days)	Glyma.03G039800	Biosynthesis of other secondary metabolites	Metabolism
Down regulation in drought (5 days)	Glyma.05G144602	Biosynthesis of other secondary metabolites	Metabolism
Down regulation in drought (5 days)	Glyma.12G054300	Biosynthesis of other secondary metabolites	Metabolism
Down regulation in drought (5 days)	Glyma.01G177900	Biosynthesis of other secondary metabolites	Metabolism
Down regulation in drought (5 days)	Glyma.14G201800	Biosynthesis of other secondary metabolites	Metabolism
Down regulation in drought (5 days)	Glyma.09G022500	Biosynthesis of other secondary metabolites	Metabolism
Down regulation in drought (5 days)	Glyma.02G307300	Biosynthesis of other secondary metabolites	Metabolism
Down regulation in drought (5 days)	Glyma.08G169300	Phenylpropanoid biosynthesis	Metabolism
Down regulation in drought (5 days)	Glyma.10G022500	Phenylpropanoid biosynthesis	Metabolism
Down regulation in drought (5 days)	Glyma.08G150400	Phenylpropanoid biosynthesis	Metabolism
Down regulation in drought (5 days)	Glyma.08G039200	Phenylpropanoid biosynthesis	Metabolism
Down regulation in drought (5 days)	Glyma.12G195600	Phenylpropanoid biosynthesis	Metabolism
Down regulation in drought (5 days)	Glyma.19G091800	Phenylpropanoid biosynthesis	Metabolism
Down regulation in drought (5 days)	Glyma.08G080600	Phenylpropanoid biosynthesis	Metabolism
Down regulation in drought (5 days)	Glyma.12G053800	Phenylpropanoid biosynthesis	Metabolism
Down regulation in drought (5 days)	Glyma.02G233900	Phenylpropanoid biosynthesis	Metabolism
Down regulation in drought (5 days)	Glyma.07G151900	Phenylpropanoid biosynthesis	Metabolism
Down regulation in drought (5 days)	Glyma.01G130500	Phenylpropanoid biosynthesis	Metabolism
Down regulation in drought (5 days)	Glyma.18G104000	Phenylpropanoid biosynthesis	Metabolism
Down regulation in drought (5 days)	Glyma.02G171600	Phenylpropanoid biosynthesis	Metabolism
Down regulation in drought (5 days)	Glyma.11G054500	Phenylpropanoid biosynthesis	Metabolism
Down regulation in drought (5 days)	Glyma.14G201700	Phenylpropanoid biosynthesis	Metabolism
Down regulation in drought (5 days)	Glyma.20G169200	Phenylpropanoid biosynthesis	Metabolism
Down regulation in drought (5 days)	Glyma.11G129700	Phenylpropanoid biosynthesis	Metabolism
Down regulation in drought (5 days)	Glyma.13G307000	Phenylpropanoid biosynthesis	Metabolism
Down regulation in drought (5 days)	Glyma.07G209900	Phenylpropanoid biosynthesis	Metabolism
Down regulation in drought (5 days)	Glyma.17G163200	Phenylpropanoid biosynthesis	Metabolism
Down regulation in drought (5 days)	Glyma.12G240000	Phenylpropanoid biosynthesis	Metabolism
Down regulation in drought (5 days)	Glyma.20G001400	Phenylpropanoid biosynthesis	Metabolism
Down regulation in drought (5 days)	Glyma.06G221700	Phenylpropanoid biosynthesis	Metabolism
Down regulation in drought (5 days)	Glyma.12G195500	Phenylpropanoid biosynthesis	Metabolism
Down regulation in drought (5 days)	Glyma.16G164400	Phenylpropanoid biosynthesis	Metabolism
Down regulation in drought (5 days)	Glyma.09G023000	Phenylpropanoid biosynthesis	Metabolism
Down regulation in drought (5 days)	Glyma.20G241800	Phenylpropanoid biosynthesis	Metabolism
Down regulation in drought (5 days)	Glyma.09G057100	Phenylpropanoid biosynthesis	Metabolism
Down regulation in drought (5 days)	Glyma.09G277800	Phenylpropanoid biosynthesis	Metabolism
Down regulation in drought (5 days)	Glyma.07G258700	Phenylpropanoid biosynthesis	Metabolism
Down regulation in drought (5 days)	Glyma.07G151800	Phenylpropanoid biosynthesis	Metabolism
Down regulation in drought (5 days)	Glyma.18G055400	Phenylpropanoid biosynthesis	Metabolism
Down regulation in drought (5 days)	Glyma.04G227200	Phenylpropanoid biosynthesis	Metabolism
Down regulation in drought (5 days)	Glyma.14G221200	Phenylpropanoid biosynthesis	Metabolism
Down regulation in drought (5 days)	Glyma.18G104100	Phenylpropanoid biosynthesis	Metabolism
Down regulation in drought (5 days)	Glyma.17G052900	Phenylpropanoid biosynthesis	Metabolism
Down regulation in drought (5 days)	Glyma.09G022300	Phenylpropanoid biosynthesis	Metabolism
Down regulation in drought (5 days)	Glyma.15G052700	Phenylpropanoid biosynthesis	Metabolism
Down regulation in drought (5 days)	Glyma.12G054100	Phenylpropanoid biosynthesis	Metabolism
Down regulation in drought (5 days)	Glyma.15G129000	Phenylpropanoid biosynthesis	Metabolism
Down regulation in drought (5 days)	Glyma.02G135200	Phenylpropanoid biosynthesis	Metabolism
Down regulation in drought (5 days)	Glyma.08G179700	Phenylpropanoid biosynthesis	Metabolism
Down regulation in drought (5 days)	Glyma.11G129800	Phenylpropanoid biosynthesis	Metabolism
Down regulation in drought (5 days)	Glyma.14G211700	Phenylpropanoid biosynthesis	Metabolism
Down regulation in drought (5 days)	Glyma.02G259300	Phenylpropanoid biosynthesis	Metabolism
Down regulation in drought (5 days)	Glyma.02G234000	Phenylpropanoid biosynthesis	Metabolism
Down regulation in drought (5 days)	Glyma.11G074700	Phenylpropanoid biosynthesis	Metabolism
Down regulation in drought (5 days)	Glyma.19G113600	Phenylpropanoid biosynthesis	Metabolism
Down regulation in drought (5 days)	Glyma.09G022800	Phenylpropanoid biosynthesis	Metabolism
Down regulation in drought (5 days)	Glyma.11G072000	Phenylpropanoid biosynthesis	Metabolism
Down regulation in drought (5 days)	Glyma.11G058100	Phenylpropanoid biosynthesis	Metabolism
Down regulation in drought (5 days)	Glyma.08G169100	Phenylpropanoid biosynthesis	Metabolism
Down regulation in drought (5 days)	Glyma.03G038700	Phenylpropanoid biosynthesis	Metabolism
Down regulation in drought (5 days)	Glyma.16G055900	Phenylpropanoid biosynthesis	Metabolism
Down regulation in drought (5 days)	Glyma.11G080300	Phenylpropanoid biosynthesis	Metabolism
Down regulation in drought (5 days)	Glyma.14G053600	Phenylpropanoid biosynthesis	Metabolism
Down regulation in drought (5 days)	Glyma.05G231800	Phenylpropanoid biosynthesis	Metabolism
Down regulation in drought (5 days)	Glyma.07G048800	Phenylpropanoid biosynthesis	Metabolism
Down regulation in drought (5 days)	Glyma.15G128700	Phenylpropanoid biosynthesis	Metabolism
Down regulation in drought (5 days)	Glyma.18G103400	Phenylpropanoid biosynthesis	Metabolism
Down regulation in drought (5 days)	Glyma.12G101200	Phenylpropanoid biosynthesis	Metabolism
Down regulation in drought (5 days)	Glyma.05G103600	Phenylpropanoid biosynthesis	Metabolism
Down regulation in drought (5 days)	Glyma.13G098400	Phenylpropanoid biosynthesis	Metabolism
Down regulation in drought (5 days)	Glyma.16G132800	Phenylpropanoid biosynthesis	Metabolism
Down regulation in drought (5 days)	Glyma.12G054000	Phenylpropanoid biosynthesis	Metabolism
Down regulation in drought (5 days)	Glyma.01G192500	Phenylpropanoid biosynthesis	Metabolism
Down regulation in drought (5 days)	Glyma.09G022400	Phenylpropanoid biosynthesis	Metabolism
Down regulation in drought (5 days)	Glyma.03G007700	Phenylpropanoid biosynthesis	Metabolism
Down regulation in drought (5 days)	Glyma.15G129100	Phenylpropanoid biosynthesis	Metabolism
Down regulation in drought (5 days)	Glyma.02G135100	Phenylpropanoid biosynthesis	Metabolism
Down regulation in drought (5 days)	Glyma.08G270600	Phenylpropanoid biosynthesis	Metabolism
Down regulation in drought (5 days)	Glyma.13G106400	Phenylpropanoid biosynthesis	Metabolism
Down regulation in drought (5 days)	Glyma.11G129900	Phenylpropanoid biosynthesis	Metabolism
Down regulation in drought (5 days)	Glyma.11G129600	Phenylpropanoid biosynthesis	Metabolism
Down regulation in drought (5 days)	Glyma.17G198700	Phenylpropanoid biosynthesis	Metabolism
Down regulation in drought (5 days)	Glyma.11G049600	Phenylpropanoid biosynthesis	Metabolism
Down regulation in drought (5 days)	Glyma.20G003500	Phenylpropanoid biosynthesis	Metabolism
Down regulation in drought (5 days)	Glyma.10G191700	Phenylpropanoid biosynthesis	Metabolism
Down regulation in drought (5 days)	Glyma.08G039300	Phenylpropanoid biosynthesis	Metabolism
Down regulation in drought (5 days)	Glyma.14G221400	Phenylpropanoid biosynthesis	Metabolism
Down regulation in drought (5 days)	Glyma.13G306900	Phenylpropanoid biosynthesis	Metabolism
Down regulation in drought (5 days)	Glyma.05G231900	Phenylpropanoid biosynthesis	Metabolism
Down regulation in drought (5 days)	Glyma.18G103500	Phenylpropanoid biosynthesis	Metabolism
Down regulation in drought (5 days)	Glyma.15G090300	Phenylpropanoid biosynthesis	Metabolism
Down regulation in drought (5 days)	Glyma.03G208200	Phenylpropanoid biosynthesis	Metabolism
Down regulation in drought (5 days)	Glyma.03G038200	Phenylpropanoid biosynthesis	Metabolism
Down regulation in drought (5 days)	Glyma.02G151700	Phenylpropanoid biosynthesis	Metabolism
Down regulation in drought (5 days)	Glyma.15G155700	Phenylpropanoid biosynthesis	Metabolism
Down regulation in drought (5 days)	Glyma.13G170600	Phenylpropanoid biosynthesis	Metabolism
Down regulation in drought (5 days)	Glyma.03G038600	Phenylpropanoid biosynthesis	Metabolism
Down regulation in drought (5 days)	Glyma.01G163100	Phenylpropanoid biosynthesis	Metabolism
Down regulation in drought (5 days)	Glyma.09G189200	Phenylpropanoid biosynthesis	Metabolism
Down regulation in drought (5 days)	Glyma.15G132600	Phenylpropanoid biosynthesis	Metabolism
Down regulation in drought (5 days)	Glyma.03G039800	Phenylpropanoid biosynthesis	Metabolism
Down regulation in drought (5 days)	Glyma.05G144602	Phenylpropanoid biosynthesis	Metabolism
Down regulation in drought (5 days)	Glyma.12G054300	Phenylpropanoid biosynthesis	Metabolism
Down regulation in drought (5 days)	Glyma.01G177900	Phenylpropanoid biosynthesis	Metabolism
Down regulation in drought (5 days)	Glyma.14G201800	Phenylpropanoid biosynthesis	Metabolism
Down regulation in drought (5 days)	Glyma.09G022500	Phenylpropanoid biosynthesis	Metabolism
Down regulation in drought (5 days)	Glyma.08G169300	Metabolism	Metabolism
Down regulation in drought (5 days)	Glyma.20G213700	Metabolism	Metabolism
Down regulation in drought (5 days)	Glyma.03G185500	Metabolism	Metabolism
Down regulation in drought (5 days)	Glyma.18G220500	Metabolism	Metabolism
Down regulation in drought (5 days)	Glyma.16G008600	Metabolism	Metabolism
Down regulation in drought (5 days)	Glyma.08G356800	Metabolism	Metabolism
Down regulation in drought (5 days)	Glyma.11G254900	Metabolism	Metabolism
Down regulation in drought (5 days)	Glyma.08G082900	Metabolism	Metabolism
Down regulation in drought (5 days)	Glyma.08G285400	Metabolism	Metabolism
Down regulation in drought (5 days)	Glyma.08G029000	Metabolism	Metabolism
Down regulation in drought (5 days)	Glyma.08G080600	Metabolism	Metabolism
Down regulation in drought (5 days)	Glyma.04G191100	Metabolism	Metabolism
Down regulation in drought (5 days)	Glyma.13G145900	Metabolism	Metabolism
Down regulation in drought (5 days)	Glyma.19G214100	Metabolism	Metabolism
Down regulation in drought (5 days)	Glyma.02G130400	Metabolism	Metabolism
Down regulation in drought (5 days)	Glyma.19G057500	Metabolism	Metabolism
Down regulation in drought (5 days)	Glyma.10G176700	Metabolism	Metabolism
Down regulation in drought (5 days)	Glyma.20G040500	Metabolism	Metabolism
Down regulation in drought (5 days)	Glyma.20G144600	Metabolism	Metabolism
Down regulation in drought (5 days)	Glyma.06G269700	Metabolism	Metabolism
Down regulation in drought (5 days)	Glyma.07G209900	Metabolism	Metabolism
Down regulation in drought (5 days)	Glyma.17G085500	Metabolism	Metabolism
Down regulation in drought (5 days)	Glyma.07G129900	Metabolism	Metabolism
Down regulation in drought (5 days)	Glyma.16G043500	Metabolism	Metabolism
Down regulation in drought (5 days)	Glyma.17G163200	Metabolism	Metabolism
Down regulation in drought (5 days)	Glyma.04G236200	Metabolism	Metabolism
Down regulation in drought (5 days)	Glyma.02G016500	Metabolism	Metabolism
Down regulation in drought (5 days)	Glyma.20G007900	Metabolism	Metabolism
Down regulation in drought (5 days)	Glyma.03G216000	Metabolism	Metabolism
Down regulation in drought (5 days)	Glyma.11G124500	Metabolism	Metabolism
Down regulation in drought (5 days)	Glyma.19G157000	Metabolism	Metabolism
Down regulation in drought (5 days)	Glyma.04G103600	Metabolism	Metabolism
Down regulation in drought (5 days)	Glyma.02G105300	Metabolism	Metabolism
Down regulation in drought (5 days)	Glyma.03G239000	Metabolism	Metabolism
Down regulation in drought (5 days)	Glyma.20G192700	Metabolism	Metabolism
Down regulation in drought (5 days)	Glyma.07G112000	Metabolism	Metabolism
Down regulation in drought (5 days)	Glyma.05G133400	Metabolism	Metabolism
Down regulation in drought (5 days)	Glyma.07G001300	Metabolism	Metabolism
Down regulation in drought (5 days)	Glyma.16G033700	Metabolism	Metabolism
Down regulation in drought (5 days)	Glyma.01G179600	Metabolism	Metabolism
Down regulation in drought (5 days)	Glyma.11G244900	Metabolism	Metabolism
Down regulation in drought (5 days)	Glyma.18G297200	Metabolism	Metabolism
Down regulation in drought (5 days)	Glyma.09G022800	Metabolism	Metabolism
Down regulation in drought (5 days)	Glyma.03G189900	Metabolism	Metabolism
Down regulation in drought (5 days)	Glyma.06G299200	Metabolism	Metabolism
Down regulation in drought (5 days)	Glyma.08G169100	Metabolism	Metabolism
Down regulation in drought (5 days)	Glyma.15G162600	Metabolism	Metabolism
Down regulation in drought (5 days)	Glyma.03G038700	Metabolism	Metabolism
Down regulation in drought (5 days)	Glyma.08G029200	Metabolism	Metabolism
Down regulation in drought (5 days)	Glyma.07G048800	Metabolism	Metabolism
Down regulation in drought (5 days)	Glyma.18G141900	Metabolism	Metabolism
Down regulation in drought (5 days)	Glyma.01G008500	Metabolism	Metabolism
Down regulation in drought (5 days)	Glyma.02G063500	Metabolism	Metabolism
Down regulation in drought (5 days)	Glyma.05G046900	Metabolism	Metabolism
Down regulation in drought (5 days)	Glyma.05G128000	Metabolism	Metabolism
Down regulation in drought (5 days)	Glyma.03G081200	Metabolism	Metabolism
Down regulation in drought (5 days)	Glyma.13G186000	Metabolism	Metabolism
Down regulation in drought (5 days)	Glyma.01G192500	Metabolism	Metabolism
Down regulation in drought (5 days)	Glyma.12G028300	Metabolism	Metabolism
Down regulation in drought (5 days)	Glyma.02G278600	Metabolism	Metabolism
Down regulation in drought (5 days)	Glyma.08G284000	Metabolism	Metabolism
Down regulation in drought (5 days)	Glyma.09G049100	Metabolism	Metabolism
Down regulation in drought (5 days)	Glyma.18G257700	Metabolism	Metabolism
Down regulation in drought (5 days)	Glyma.13G270400	Metabolism	Metabolism
Down regulation in drought (5 days)	Glyma.11G129900	Metabolism	Metabolism
Down regulation in drought (5 days)	Glyma.18G280900	Metabolism	Metabolism
Down regulation in drought (5 days)	Glyma.10G125000	Metabolism	Metabolism
Down regulation in drought (5 days)	Glyma.05G236400	Metabolism	Metabolism
Down regulation in drought (5 days)	Glyma.03G154700	Metabolism	Metabolism
Down regulation in drought (5 days)	Glyma.16G043300	Metabolism	Metabolism
Down regulation in drought (5 days)	Glyma.16G014100	Metabolism	Metabolism
Down regulation in drought (5 days)	Glyma.20G003500	Metabolism	Metabolism
Down regulation in drought (5 days)	Glyma.02G244700	Metabolism	Metabolism
Down regulation in drought (5 days)	Glyma.02G063600	Metabolism	Metabolism
Down regulation in drought (5 days)	Glyma.09G258000	Metabolism	Metabolism
Down regulation in drought (5 days)	Glyma.13G306900	Metabolism	Metabolism
Down regulation in drought (5 days)	Glyma.04G111300	Metabolism	Metabolism
Down regulation in drought (5 days)	Glyma.10G197800	Metabolism	Metabolism
Down regulation in drought (5 days)	Glyma.11G067700	Metabolism	Metabolism
Down regulation in drought (5 days)	Glyma.06G117200	Metabolism	Metabolism
Down regulation in drought (5 days)	Glyma.19G011700	Metabolism	Metabolism
Down regulation in drought (5 days)	Glyma.11G161947	Metabolism	Metabolism
Down regulation in drought (5 days)	Glyma.01G073200	Metabolism	Metabolism
Down regulation in drought (5 days)	Glyma.15G090300	Metabolism	Metabolism
Down regulation in drought (5 days)	Glyma.11G021500	Metabolism	Metabolism
Down regulation in drought (5 days)	Glyma.18G197800	Metabolism	Metabolism
Down regulation in drought (5 days)	Glyma.03G038600	Metabolism	Metabolism
Down regulation in drought (5 days)	Glyma.09G189200	Metabolism	Metabolism
Down regulation in drought (5 days)	Glyma.17G246500	Metabolism	Metabolism
Down regulation in drought (5 days)	Glyma.15G184400	Metabolism	Metabolism
Down regulation in drought (5 days)	Glyma.13G186100	Metabolism	Metabolism
Down regulation in drought (5 days)	Glyma.03G039800	Metabolism	Metabolism
Down regulation in drought (5 days)	Glyma.05G144602	Metabolism	Metabolism
Down regulation in drought (5 days)	Glyma.02G262251	Metabolism	Metabolism
Down regulation in drought (5 days)	Glyma.09G176132	Metabolism	Metabolism
Down regulation in drought (5 days)	Glyma.10G022500	Metabolism	Metabolism
Down regulation in drought (5 days)	Glyma.15G169600	Metabolism	Metabolism
Down regulation in drought (5 days)	Glyma.08G150400	Metabolism	Metabolism
Down regulation in drought (5 days)	Glyma.13G049700	Metabolism	Metabolism
Down regulation in drought (5 days)	Glyma.11G053400	Metabolism	Metabolism
Down regulation in drought (5 days)	Glyma.14G117200	Metabolism	Metabolism
Down regulation in drought (5 days)	Glyma.10G001800	Metabolism	Metabolism
Down regulation in drought (5 days)	Glyma.13G249600	Metabolism	Metabolism
Down regulation in drought (5 days)	Glyma.19G091800	Metabolism	Metabolism
Down regulation in drought (5 days)	Glyma.12G053800	Metabolism	Metabolism
Down regulation in drought (5 days)	Glyma.11G120200	Metabolism	Metabolism
Down regulation in drought (5 days)	Glyma.04G149300	Metabolism	Metabolism
Down regulation in drought (5 days)	Glyma.01G130500	Metabolism	Metabolism
Down regulation in drought (5 days)	Glyma.04G245900	Metabolism	Metabolism
Down regulation in drought (5 days)	Glyma.18G269600	Metabolism	Metabolism
Down regulation in drought (5 days)	Glyma.10G111200	Metabolism	Metabolism
Down regulation in drought (5 days)	Glyma.02G186600	Metabolism	Metabolism
Down regulation in drought (5 days)	Glyma.06G319100	Metabolism	Metabolism
Down regulation in drought (5 days)	Glyma.18G106300	Metabolism	Metabolism
Down regulation in drought (5 days)	Glyma.18G104000	Metabolism	Metabolism
Down regulation in drought (5 days)	Glyma.11G054500	Metabolism	Metabolism
Down regulation in drought (5 days)	Glyma.14G201700	Metabolism	Metabolism
Down regulation in drought (5 days)	Glyma.13G364700	Metabolism	Metabolism
Down regulation in drought (5 days)	Glyma.09G211500	Metabolism	Metabolism
Down regulation in drought (5 days)	Glyma.02G108400	Metabolism	Metabolism
Down regulation in drought (5 days)	Glyma.15G008500	Metabolism	Metabolism
Down regulation in drought (5 days)	Glyma.20G001400	Metabolism	Metabolism
Down regulation in drought (5 days)	Glyma.13G372200	Metabolism	Metabolism
Down regulation in drought (5 days)	Glyma.13G185500	Metabolism	Metabolism
Down regulation in drought (5 days)	Glyma.04G084100	Metabolism	Metabolism
Down regulation in drought (5 days)	Glyma.02G268200	Metabolism	Metabolism
Down regulation in drought (5 days)	Glyma.02G138300	Metabolism	Metabolism
Down regulation in drought (5 days)	Glyma.10G290900	Metabolism	Metabolism
Down regulation in drought (5 days)	Glyma.09G277800	Metabolism	Metabolism
Down regulation in drought (5 days)	Glyma.07G258700	Metabolism	Metabolism
Down regulation in drought (5 days)	Glyma.17G227800	Metabolism	Metabolism
Down regulation in drought (5 days)	Glyma.04G227200	Metabolism	Metabolism
Down regulation in drought (5 days)	Glyma.09G017000	Metabolism	Metabolism
Down regulation in drought (5 days)	Glyma.07G202300	Metabolism	Metabolism
Down regulation in drought (5 days)	Glyma.14G221200	Metabolism	Metabolism
Down regulation in drought (5 days)	Glyma.18G104100	Metabolism	Metabolism
Down regulation in drought (5 days)	Glyma.17G052900	Metabolism	Metabolism
Down regulation in drought (5 days)	Glyma.13G114000	Metabolism	Metabolism
Down regulation in drought (5 days)	Glyma.09G211600	Metabolism	Metabolism
Down regulation in drought (5 days)	Glyma.13G049500	Metabolism	Metabolism
Down regulation in drought (5 days)	Glyma.06G085800	Metabolism	Metabolism
Down regulation in drought (5 days)	Glyma.15G276400	Metabolism	Metabolism
Down regulation in drought (5 days)	Glyma.14G211700	Metabolism	Metabolism
Down regulation in drought (5 days)	Glyma.11G236200	Metabolism	Metabolism
Down regulation in drought (5 days)	Glyma.01G156700	Metabolism	Metabolism
Down regulation in drought (5 days)	Glyma.01G211000	Metabolism	Metabolism
Down regulation in drought (5 days)	Glyma.01G007800	Metabolism	Metabolism
Down regulation in drought (5 days)	Glyma.13G351600	Metabolism	Metabolism
Down regulation in drought (5 days)	Glyma.11G072000	Metabolism	Metabolism
Down regulation in drought (5 days)	Glyma.16G055900	Metabolism	Metabolism
Down regulation in drought (5 days)	Glyma.11G229900	Metabolism	Metabolism
Down regulation in drought (5 days)	Glyma.05G231800	Metabolism	Metabolism
Down regulation in drought (5 days)	Glyma.14G008000	Metabolism	Metabolism
Down regulation in drought (5 days)	Glyma.15G128700	Metabolism	Metabolism
Down regulation in drought (5 days)	Glyma.06G176200	Metabolism	Metabolism
Down regulation in drought (5 days)	Glyma.05G103600	Metabolism	Metabolism
Down regulation in drought (5 days)	Glyma.08G279700	Metabolism	Metabolism
Down regulation in drought (5 days)	Glyma.08G256600	Metabolism	Metabolism
Down regulation in drought (5 days)	Glyma.18G120700	Metabolism	Metabolism
Down regulation in drought (5 days)	Glyma.09G124200	Metabolism	Metabolism
Down regulation in drought (5 days)	Glyma.03G092800	Metabolism	Metabolism
Down regulation in drought (5 days)	Glyma.07G267100	Metabolism	Metabolism
Down regulation in drought (5 days)	Glyma.08G022300	Metabolism	Metabolism
Down regulation in drought (5 days)	Glyma.09G022400	Metabolism	Metabolism
Down regulation in drought (5 days)	Glyma.09G186900	Metabolism	Metabolism
Down regulation in drought (5 days)	Glyma.18G175300	Metabolism	Metabolism
Down regulation in drought (5 days)	Glyma.13G106400	Metabolism	Metabolism
Down regulation in drought (5 days)	Glyma.08G192000	Metabolism	Metabolism
Down regulation in drought (5 days)	Glyma.15G251300	Metabolism	Metabolism
Down regulation in drought (5 days)	Glyma.16G207700	Metabolism	Metabolism
Down regulation in drought (5 days)	Glyma.11G236100	Metabolism	Metabolism
Down regulation in drought (5 days)	Glyma.03G022300	Metabolism	Metabolism
Down regulation in drought (5 days)	Glyma.07G072600	Metabolism	Metabolism
Down regulation in drought (5 days)	Glyma.11G007600	Metabolism	Metabolism
Down regulation in drought (5 days)	Glyma.18G002200	Metabolism	Metabolism
Down regulation in drought (5 days)	Glyma.03G078300	Metabolism	Metabolism
Down regulation in drought (5 days)	Glyma.14G221400	Metabolism	Metabolism
Down regulation in drought (5 days)	Glyma.13G183000	Metabolism	Metabolism
Down regulation in drought (5 days)	Glyma.13G289200	Metabolism	Metabolism
Down regulation in drought (5 days)	Glyma.03G254300	Metabolism	Metabolism
Down regulation in drought (5 days)	Glyma.05G231900	Metabolism	Metabolism
Down regulation in drought (5 days)	Glyma.05G216400	Metabolism	Metabolism
Down regulation in drought (5 days)	Glyma.14G042000	Metabolism	Metabolism
Down regulation in drought (5 days)	Glyma.18G080200	Metabolism	Metabolism
Down regulation in drought (5 days)	Glyma.03G208200	Metabolism	Metabolism
Down regulation in drought (5 days)	Glyma.16G017200	Metabolism	Metabolism
Down regulation in drought (5 days)	Glyma.09G076200	Metabolism	Metabolism
Down regulation in drought (5 days)	Glyma.15G008433	Metabolism	Metabolism
Down regulation in drought (5 days)	Glyma.08G246700	Metabolism	Metabolism
Down regulation in drought (5 days)	Glyma.01G163100	Metabolism	Metabolism
Down regulation in drought (5 days)	Glyma.14G201800	Metabolism	Metabolism
Down regulation in drought (5 days)	Glyma.09G022500	Metabolism	Metabolism
Down regulation in drought (5 days)	Glyma.20G077300	Metabolism	Metabolism
Down regulation in drought (5 days)	Glyma.03G158000	Metabolism	Metabolism
Down regulation in drought (5 days)	Glyma.01G001500	Metabolism	Metabolism
Down regulation in drought (5 days)	Glyma.04G213900	Metabolism	Metabolism
Down regulation in drought (5 days)	Glyma.15G064700	Metabolism	Metabolism
Down regulation in drought (5 days)	Glyma.14G192500	Metabolism	Metabolism
Down regulation in drought (5 days)	Glyma.06G205600	Metabolism	Metabolism
Down regulation in drought (5 days)	Glyma.09G245900	Metabolism	Metabolism
Down regulation in drought (5 days)	Glyma.08G348500	Metabolism	Metabolism
Down regulation in drought (5 days)	Glyma.13G053000	Metabolism	Metabolism
Down regulation in drought (5 days)	Glyma.15G051500	Metabolism	Metabolism
Down regulation in drought (5 days)	Glyma.19G025100	Metabolism	Metabolism
Down regulation in drought (5 days)	Glyma.19G053800	Metabolism	Metabolism
Down regulation in drought (5 days)	Glyma.03G029400	Metabolism	Metabolism
Down regulation in drought (5 days)	Glyma.11G030800	Metabolism	Metabolism
Down regulation in drought (5 days)	Glyma.05G044000	Metabolism	Metabolism
Down regulation in drought (5 days)	Glyma.19G030800	Metabolism	Metabolism
Down regulation in drought (5 days)	Glyma.03G250800	Metabolism	Metabolism
Down regulation in drought (5 days)	Glyma.08G189600	Metabolism	Metabolism
Down regulation in drought (5 days)	Glyma.15G223500	Metabolism	Metabolism
Down regulation in drought (5 days)	Glyma.13G151800	Metabolism	Metabolism
Down regulation in drought (5 days)	Glyma.10G144300	Metabolism	Metabolism
Down regulation in drought (5 days)	Glyma.11G201800	Metabolism	Metabolism
Down regulation in drought (5 days)	Glyma.07G133500	Metabolism	Metabolism
Down regulation in drought (5 days)	Glyma.02G171600	Metabolism	Metabolism
Down regulation in drought (5 days)	Glyma.10G066700	Metabolism	Metabolism
Down regulation in drought (5 days)	Glyma.20G169200	Metabolism	Metabolism
Down regulation in drought (5 days)	Glyma.14G121400	Metabolism	Metabolism
Down regulation in drought (5 days)	Glyma.06G148500	Metabolism	Metabolism
Down regulation in drought (5 days)	Glyma.07G146800	Metabolism	Metabolism
Down regulation in drought (5 days)	Glyma.12G240000	Metabolism	Metabolism
Down regulation in drought (5 days)	Glyma.10G227700	Metabolism	Metabolism
Down regulation in drought (5 days)	Glyma.15G245300	Metabolism	Metabolism
Down regulation in drought (5 days)	Glyma.16G205200	Metabolism	Metabolism
Down regulation in drought (5 days)	Glyma.15G008900	Metabolism	Metabolism
Down regulation in drought (5 days)	Glyma.06G032500	Metabolism	Metabolism
Down regulation in drought (5 days)	Glyma.20G145100	Metabolism	Metabolism
Down regulation in drought (5 days)	Glyma.17G126500	Metabolism	Metabolism
Down regulation in drought (5 days)	Glyma.01G048800	Metabolism	Metabolism
Down regulation in drought (5 days)	Glyma.01G210800	Metabolism	Metabolism
Down regulation in drought (5 days)	Glyma.15G143700	Metabolism	Metabolism
Down regulation in drought (5 days)	Glyma.09G057100	Metabolism	Metabolism
Down regulation in drought (5 days)	Glyma.13G323800	Metabolism	Metabolism
Down regulation in drought (5 days)	Glyma.08G189500	Metabolism	Metabolism
Down regulation in drought (5 days)	Glyma.18G215600	Metabolism	Metabolism
Down regulation in drought (5 days)	Glyma.09G022300	Metabolism	Metabolism
Down regulation in drought (5 days)	Glyma.18G182800	Metabolism	Metabolism
Down regulation in drought (5 days)	Glyma.08G350800	Metabolism	Metabolism
Down regulation in drought (5 days)	Glyma.15G052700	Metabolism	Metabolism
Down regulation in drought (5 days)	Glyma.20G007100	Metabolism	Metabolism
Down regulation in drought (5 days)	Glyma.02G135200	Metabolism	Metabolism
Down regulation in drought (5 days)	Glyma.08G179700	Metabolism	Metabolism
Down regulation in drought (5 days)	Glyma.08G087900	Metabolism	Metabolism
Down regulation in drought (5 days)	Glyma.14G049000	Metabolism	Metabolism
Down regulation in drought (5 days)	Glyma.01G081300	Metabolism	Metabolism
Down regulation in drought (5 days)	Glyma.08G324300	Metabolism	Metabolism
Down regulation in drought (5 days)	Glyma.13G104600	Metabolism	Metabolism
Down regulation in drought (5 days)	Glyma.12G045300	Metabolism	Metabolism
Down regulation in drought (5 days)	Glyma.02G259300	Metabolism	Metabolism
Down regulation in drought (5 days)	Glyma.02G234000	Metabolism	Metabolism
Down regulation in drought (5 days)	Glyma.20G240600	Metabolism	Metabolism
Down regulation in drought (5 days)	Glyma.16G173100	Metabolism	Metabolism
Down regulation in drought (5 days)	Glyma.11G074700	Metabolism	Metabolism
Down regulation in drought (5 days)	Glyma.08G093200	Metabolism	Metabolism
Down regulation in drought (5 days)	Glyma.09G056300	Metabolism	Metabolism
Down regulation in drought (5 days)	Glyma.11G058100	Metabolism	Metabolism
Down regulation in drought (5 days)	Glyma.16G058100	Metabolism	Metabolism
Down regulation in drought (5 days)	Glyma.19G096100	Metabolism	Metabolism
Down regulation in drought (5 days)	Glyma.19G212400	Metabolism	Metabolism
Down regulation in drought (5 days)	Glyma.15G223800	Metabolism	Metabolism
Down regulation in drought (5 days)	Glyma.09G048800	Metabolism	Metabolism
Down regulation in drought (5 days)	Glyma.17G019300	Metabolism	Metabolism
Down regulation in drought (5 days)	Glyma.20G145200	Metabolism	Metabolism
Down regulation in drought (5 days)	Glyma.20G000800	Metabolism	Metabolism
Down regulation in drought (5 days)	Glyma.09G036400	Metabolism	Metabolism
Down regulation in drought (5 days)	Glyma.11G071300	Metabolism	Metabolism
Down regulation in drought (5 days)	Glyma.17G007200	Metabolism	Metabolism
Down regulation in drought (5 days)	Glyma.01G002400	Metabolism	Metabolism
Down regulation in drought (5 days)	Glyma.18G028300	Metabolism	Metabolism
Down regulation in drought (5 days)	Glyma.12G021100	Metabolism	Metabolism
Down regulation in drought (5 days)	Glyma.12G176900	Metabolism	Metabolism
Down regulation in drought (5 days)	Glyma.08G277000	Metabolism	Metabolism
Down regulation in drought (5 days)	Glyma.13G025800	Metabolism	Metabolism
Down regulation in drought (5 days)	Glyma.12G054000	Metabolism	Metabolism
Down regulation in drought (5 days)	Glyma.01G116300	Metabolism	Metabolism
Down regulation in drought (5 days)	Glyma.11G035200	Metabolism	Metabolism
Down regulation in drought (5 days)	Glyma.16G158100	Metabolism	Metabolism
Down regulation in drought (5 days)	Glyma.13G331600	Metabolism	Metabolism
Down regulation in drought (5 days)	Glyma.01G142800	Metabolism	Metabolism
Down regulation in drought (5 days)	Glyma.02G135100	Metabolism	Metabolism
Down regulation in drought (5 days)	Glyma.08G175400	Metabolism	Metabolism
Down regulation in drought (5 days)	Glyma.08G270600	Metabolism	Metabolism
Down regulation in drought (5 days)	Glyma.06G314100	Metabolism	Metabolism
Down regulation in drought (5 days)	Glyma.20G051900	Metabolism	Metabolism
Down regulation in drought (5 days)	Glyma.17G198700	Metabolism	Metabolism
Down regulation in drought (5 days)	Glyma.11G049600	Metabolism	Metabolism
Down regulation in drought (5 days)	Glyma.10G191700	Metabolism	Metabolism
Down regulation in drought (5 days)	Glyma.17G138800	Metabolism	Metabolism
Down regulation in drought (5 days)	Glyma.20G110000	Metabolism	Metabolism
Down regulation in drought (5 days)	Glyma.07G008800	Metabolism	Metabolism
Down regulation in drought (5 days)	Glyma.10G292200	Metabolism	Metabolism
Down regulation in drought (5 days)	Glyma.18G030700	Metabolism	Metabolism
Down regulation in drought (5 days)	Glyma.02G151700	Metabolism	Metabolism
Down regulation in drought (5 days)	Glyma.03G012900	Metabolism	Metabolism
Down regulation in drought (5 days)	Glyma.01G177900	Metabolism	Metabolism
Down regulation in drought (5 days)	Glyma.07G006750	Metabolism	Metabolism
Down regulation in drought (5 days)	Glyma.02G307300	Metabolism	Metabolism
Down regulation in drought (5 days)	Glyma.07G196800	Metabolism	Metabolism
Down regulation in drought (5 days)	Glyma.01G137700	Metabolism	Metabolism
Down regulation in drought (5 days)	Glyma.08G194900	Metabolism	Metabolism
Down regulation in drought (5 days)	Glyma.20G112600	Metabolism	Metabolism
Down regulation in drought (5 days)	Glyma.07G058800	Metabolism	Metabolism
Down regulation in drought (5 days)	Glyma.08G039200	Metabolism	Metabolism
Down regulation in drought (5 days)	Glyma.02G143300	Metabolism	Metabolism
Down regulation in drought (5 days)	Glyma.15G112700	Metabolism	Metabolism
Down regulation in drought (5 days)	Glyma.07G162900	Metabolism	Metabolism
Down regulation in drought (5 days)	Glyma.13G334500	Metabolism	Metabolism
Down regulation in drought (5 days)	Glyma.12G195600	Metabolism	Metabolism
Down regulation in drought (5 days)	Glyma.08G159900	Metabolism	Metabolism
Down regulation in drought (5 days)	Glyma.07G011700	Metabolism	Metabolism
Down regulation in drought (5 days)	Glyma.11G195200	Metabolism	Metabolism
Down regulation in drought (5 days)	Glyma.02G233900	Metabolism	Metabolism
Down regulation in drought (5 days)	Glyma.15G015800	Metabolism	Metabolism
Down regulation in drought (5 days)	Glyma.07G151900	Metabolism	Metabolism
Down regulation in drought (5 days)	Glyma.14G036000	Metabolism	Metabolism
Down regulation in drought (5 days)	Glyma.14G130300	Metabolism	Metabolism
Down regulation in drought (5 days)	Glyma.08G189200	Metabolism	Metabolism
Down regulation in drought (5 days)	Glyma.03G184000	Metabolism	Metabolism
Down regulation in drought (5 days)	Glyma.03G186300	Metabolism	Metabolism
Down regulation in drought (5 days)	Glyma.17G242400	Metabolism	Metabolism
Down regulation in drought (5 days)	Glyma.09G269600	Metabolism	Metabolism
Down regulation in drought (5 days)	Glyma.01G148700	Metabolism	Metabolism
Down regulation in drought (5 days)	Glyma.11G129700	Metabolism	Metabolism
Down regulation in drought (5 days)	Glyma.13G307000	Metabolism	Metabolism
Down regulation in drought (5 days)	Glyma.19G006200	Metabolism	Metabolism
Down regulation in drought (5 days)	Glyma.02G158700	Metabolism	Metabolism
Down regulation in drought (5 days)	Glyma.13G064200	Metabolism	Metabolism
Down regulation in drought (5 days)	Glyma.08G043600	Metabolism	Metabolism
Down regulation in drought (5 days)	Glyma.06G150300	Metabolism	Metabolism
Down regulation in drought (5 days)	Glyma.06G221700	Metabolism	Metabolism
Down regulation in drought (5 days)	Glyma.20G223200	Metabolism	Metabolism
Down regulation in drought (5 days)	Glyma.10G277200	Metabolism	Metabolism
Down regulation in drought (5 days)	Glyma.02G228100	Metabolism	Metabolism
Down regulation in drought (5 days)	Glyma.03G040600	Metabolism	Metabolism
Down regulation in drought (5 days)	Glyma.12G195500	Metabolism	Metabolism
Down regulation in drought (5 days)	Glyma.16G164400	Metabolism	Metabolism
Down regulation in drought (5 days)	Glyma.10G019900	Metabolism	Metabolism
Down regulation in drought (5 days)	Glyma.09G023000	Metabolism	Metabolism
Down regulation in drought (5 days)	Glyma.20G241800	Metabolism	Metabolism
Down regulation in drought (5 days)	Glyma.09G038600	Metabolism	Metabolism
Down regulation in drought (5 days)	Glyma.07G151800	Metabolism	Metabolism
Down regulation in drought (5 days)	Glyma.19G193700	Metabolism	Metabolism
Down regulation in drought (5 days)	Glyma.13G210800	Metabolism	Metabolism
Down regulation in drought (5 days)	Glyma.18G055400	Metabolism	Metabolism
Down regulation in drought (5 days)	Glyma.18G000600	Metabolism	Metabolism
Down regulation in drought (5 days)	Glyma.12G054100	Metabolism	Metabolism
Down regulation in drought (5 days)	Glyma.15G129000	Metabolism	Metabolism
Down regulation in drought (5 days)	Glyma.09G269500	Metabolism	Metabolism
Down regulation in drought (5 days)	Glyma.20G121200	Metabolism	Metabolism
Down regulation in drought (5 days)	Glyma.03G217500	Metabolism	Metabolism
Down regulation in drought (5 days)	Glyma.19G033800	Metabolism	Metabolism
Down regulation in drought (5 days)	Glyma.11G129800	Metabolism	Metabolism
Down regulation in drought (5 days)	Glyma.17G217200	Metabolism	Metabolism
Down regulation in drought (5 days)	Glyma.20G142000	Metabolism	Metabolism
Down regulation in drought (5 days)	Glyma.06G043000	Metabolism	Metabolism
Down regulation in drought (5 days)	Glyma.02G181500	Metabolism	Metabolism
Down regulation in drought (5 days)	Glyma.06G032451	Metabolism	Metabolism
Down regulation in drought (5 days)	Glyma.19G113600	Metabolism	Metabolism
Down regulation in drought (5 days)	Glyma.17G138500	Metabolism	Metabolism
Down regulation in drought (5 days)	Glyma.06G169100	Metabolism	Metabolism
Down regulation in drought (5 days)	Glyma.15G133600	Metabolism	Metabolism
Down regulation in drought (5 days)	Glyma.13G261400	Metabolism	Metabolism
Down regulation in drought (5 days)	Glyma.11G080300	Metabolism	Metabolism
Down regulation in drought (5 days)	Glyma.14G053600	Metabolism	Metabolism
Down regulation in drought (5 days)	Glyma.13G078900	Metabolism	Metabolism
Down regulation in drought (5 days)	Glyma.18G103400	Metabolism	Metabolism
Down regulation in drought (5 days)	Glyma.12G101200	Metabolism	Metabolism
Down regulation in drought (5 days)	Glyma.03G260300	Metabolism	Metabolism
Down regulation in drought (5 days)	Glyma.11G149100	Metabolism	Metabolism
Down regulation in drought (5 days)	Glyma.10G176500	Metabolism	Metabolism
Down regulation in drought (5 days)	Glyma.06G174700	Metabolism	Metabolism
Down regulation in drought (5 days)	Glyma.03G019800	Metabolism	Metabolism
Down regulation in drought (5 days)	Glyma.06G128500	Metabolism	Metabolism
Down regulation in drought (5 days)	Glyma.10G025300	Metabolism	Metabolism
Down regulation in drought (5 days)	Glyma.13G098400	Metabolism	Metabolism
Down regulation in drought (5 days)	Glyma.16G132800	Metabolism	Metabolism
Down regulation in drought (5 days)	Glyma.05G246500	Metabolism	Metabolism
Down regulation in drought (5 days)	Glyma.07G161900	Metabolism	Metabolism
Down regulation in drought (5 days)	Glyma.15G267000	Metabolism	Metabolism
Down regulation in drought (5 days)	Glyma.05G114000	Metabolism	Metabolism
Down regulation in drought (5 days)	Glyma.05G005800	Metabolism	Metabolism
Down regulation in drought (5 days)	Glyma.08G110420	Metabolism	Metabolism
Down regulation in drought (5 days)	Glyma.03G007700	Metabolism	Metabolism
Down regulation in drought (5 days)	Glyma.15G129100	Metabolism	Metabolism
Down regulation in drought (5 days)	Glyma.11G129600	Metabolism	Metabolism
Down regulation in drought (5 days)	Glyma.01G116700	Metabolism	Metabolism
Down regulation in drought (5 days)	Glyma.15G245100	Metabolism	Metabolism
Down regulation in drought (5 days)	Glyma.08G039300	Metabolism	Metabolism
Down regulation in drought (5 days)	Glyma.19G020700	Metabolism	Metabolism
Down regulation in drought (5 days)	Glyma.05G222400	Metabolism	Metabolism
Down regulation in drought (5 days)	Glyma.15G029800	Metabolism	Metabolism
Down regulation in drought (5 days)	Glyma.19G120000	Metabolism	Metabolism
Down regulation in drought (5 days)	Glyma.05G138100	Metabolism	Metabolism
Down regulation in drought (5 days)	Glyma.06G323100	Metabolism	Metabolism
Down regulation in drought (5 days)	Glyma.18G103500	Metabolism	Metabolism
Down regulation in drought (5 days)	Glyma.06G235900	Metabolism	Metabolism
Down regulation in drought (5 days)	Glyma.07G086200	Metabolism	Metabolism
Down regulation in drought (5 days)	Glyma.01G081900	Metabolism	Metabolism
Down regulation in drought (5 days)	Glyma.07G126600	Metabolism	Metabolism
Down regulation in drought (5 days)	Glyma.03G038200	Metabolism	Metabolism
Down regulation in drought (5 days)	Glyma.09G279100	Metabolism	Metabolism
Down regulation in drought (5 days)	Glyma.15G155700	Metabolism	Metabolism
Down regulation in drought (5 days)	Glyma.10G176600	Metabolism	Metabolism
Down regulation in drought (5 days)	Glyma.13G170600	Metabolism	Metabolism
Down regulation in drought (5 days)	Glyma.15G132600	Metabolism	Metabolism
Down regulation in drought (5 days)	Glyma.03G142100	Metabolism	Metabolism
Down regulation in drought (5 days)	Glyma.12G054300	Metabolism	Metabolism
Down regulation in drought (5 days)	Glyma.20G058000	Metabolism	Metabolism
Down regulation in drought (5 days)	Glyma.03G121300	Metabolism	Metabolism
Down regulation in drought (5 days)	Glyma.03G085500	Metabolism	Metabolism
Down regulation in drought (5 days)	Glyma.10G154100	Protein families: signaling and cellular processes	Brite Hierarchies
Down regulation in drought (5 days)	Glyma.10G183900	Protein families: signaling and cellular processes	Brite Hierarchies
Down regulation in drought (5 days)	Glyma.08G062500	Protein families: signaling and cellular processes	Brite Hierarchies
Down regulation in drought (5 days)	Glyma.15G192100	Protein families: signaling and cellular processes	Brite Hierarchies
Down regulation in drought (5 days)	Glyma.17G022500	Protein families: signaling and cellular processes	Brite Hierarchies
Down regulation in drought (5 days)	Glyma.19G138700	Protein families: signaling and cellular processes	Brite Hierarchies
Down regulation in drought (5 days)	Glyma.14G160100	Protein families: signaling and cellular processes	Brite Hierarchies
Down regulation in drought (5 days)	Glyma.09G157600	Protein families: signaling and cellular processes	Brite Hierarchies
Down regulation in drought (5 days)	Glyma.11G252600	Protein families: signaling and cellular processes	Brite Hierarchies
Down regulation in drought (5 days)	Glyma.11G151915	Protein families: signaling and cellular processes	Brite Hierarchies
Down regulation in drought (5 days)	Glyma.13G004400	Protein families: signaling and cellular processes	Brite Hierarchies
Down regulation in drought (5 days)	Glyma.02G015500	Protein families: signaling and cellular processes	Brite Hierarchies
Down regulation in drought (5 days)	Glyma.15G032300	Protein families: signaling and cellular processes	Brite Hierarchies
Down regulation in drought (5 days)	Glyma.18G172100	Protein families: signaling and cellular processes	Brite Hierarchies
Down regulation in drought (5 days)	Glyma.17G059900	Protein families: signaling and cellular processes	Brite Hierarchies
Down regulation in drought (5 days)	Glyma.02G069800	Protein families: signaling and cellular processes	Brite Hierarchies
Down regulation in drought (5 days)	Glyma.16G214500	Protein families: signaling and cellular processes	Brite Hierarchies
Down regulation in drought (5 days)	Glyma.13G321600	Protein families: signaling and cellular processes	Brite Hierarchies
Down regulation in drought (5 days)	Glyma.10G186500	Protein families: signaling and cellular processes	Brite Hierarchies
Down regulation in drought (5 days)	Glyma.08G164400	Protein families: signaling and cellular processes	Brite Hierarchies
Down regulation in drought (5 days)	Glyma.09G248600	Protein families: signaling and cellular processes	Brite Hierarchies
Down regulation in drought (5 days)	Glyma.08G000800	Protein families: signaling and cellular processes	Brite Hierarchies
Down regulation in drought (5 days)	Glyma.13G151800	Protein families: signaling and cellular processes	Brite Hierarchies
Down regulation in drought (5 days)	Glyma.04G036100	Protein families: signaling and cellular processes	Brite Hierarchies
Down regulation in drought (5 days)	Glyma.10G066700	Protein families: signaling and cellular processes	Brite Hierarchies
Down regulation in drought (5 days)	Glyma.13G270600	Protein families: signaling and cellular processes	Brite Hierarchies
Down regulation in drought (5 days)	Glyma.05G196500	Protein families: signaling and cellular processes	Brite Hierarchies
Down regulation in drought (5 days)	Glyma.04G083200	Protein families: signaling and cellular processes	Brite Hierarchies
Down regulation in drought (5 days)	Glyma.08G360500	Protein families: signaling and cellular processes	Brite Hierarchies
Down regulation in drought (5 days)	Glyma.03G123000	Protein families: signaling and cellular processes	Brite Hierarchies
Down regulation in drought (5 days)	Glyma.16G142100	Protein families: signaling and cellular processes	Brite Hierarchies
Down regulation in drought (5 days)	Glyma.20G158300	Protein families: signaling and cellular processes	Brite Hierarchies
Down regulation in drought (5 days)	Glyma.20G007900	Protein families: signaling and cellular processes	Brite Hierarchies
Down regulation in drought (5 days)	Glyma.07G261800	Protein families: signaling and cellular processes	Brite Hierarchies
Down regulation in drought (5 days)	Glyma.09G263900	Protein families: signaling and cellular processes	Brite Hierarchies
Down regulation in drought (5 days)	Glyma.20G191600	Protein families: signaling and cellular processes	Brite Hierarchies
Down regulation in drought (5 days)	Glyma.20G135300	Protein families: signaling and cellular processes	Brite Hierarchies
Down regulation in drought (5 days)	Glyma.17G156900	Protein families: signaling and cellular processes	Brite Hierarchies
Down regulation in drought (5 days)	Glyma.14G138200	Protein families: signaling and cellular processes	Brite Hierarchies
Down regulation in drought (5 days)	Glyma.06G032500	Protein families: signaling and cellular processes	Brite Hierarchies
Down regulation in drought (5 days)	Glyma.06G271200	Protein families: signaling and cellular processes	Brite Hierarchies
Down regulation in drought (5 days)	Glyma.10G032800	Protein families: signaling and cellular processes	Brite Hierarchies
Down regulation in drought (5 days)	Glyma.12G065400	Protein families: signaling and cellular processes	Brite Hierarchies
Down regulation in drought (5 days)	Glyma.01G210800	Protein families: signaling and cellular processes	Brite Hierarchies
Down regulation in drought (5 days)	Glyma.16G145600	Protein families: signaling and cellular processes	Brite Hierarchies
Down regulation in drought (5 days)	Glyma.01G105000	Protein families: signaling and cellular processes	Brite Hierarchies
Down regulation in drought (5 days)	Glyma.10G182800	Protein families: signaling and cellular processes	Brite Hierarchies
Down regulation in drought (5 days)	Glyma.01G021200	Protein families: signaling and cellular processes	Brite Hierarchies
Down regulation in drought (5 days)	Glyma.13G323800	Protein families: signaling and cellular processes	Brite Hierarchies
Down regulation in drought (5 days)	Glyma.04G180000	Protein families: signaling and cellular processes	Brite Hierarchies
Down regulation in drought (5 days)	Glyma.06G036200	Protein families: signaling and cellular processes	Brite Hierarchies
Down regulation in drought (5 days)	Glyma.18G287900	Protein families: signaling and cellular processes	Brite Hierarchies
Down regulation in drought (5 days)	Glyma.09G161400	Protein families: signaling and cellular processes	Brite Hierarchies
Down regulation in drought (5 days)	Glyma.11G087100	Protein families: signaling and cellular processes	Brite Hierarchies
Down regulation in drought (5 days)	Glyma.08G142600	Protein families: signaling and cellular processes	Brite Hierarchies
Down regulation in drought (5 days)	Glyma.19G016400	Protein families: signaling and cellular processes	Brite Hierarchies
Down regulation in drought (5 days)	Glyma.18G259500	Protein families: signaling and cellular processes	Brite Hierarchies
Down regulation in drought (5 days)	Glyma.06G024100	Protein families: signaling and cellular processes	Brite Hierarchies
Down regulation in drought (5 days)	Glyma.07G251900	Protein families: signaling and cellular processes	Brite Hierarchies
Down regulation in drought (5 days)	Glyma.09G114351	Protein families: signaling and cellular processes	Brite Hierarchies
Down regulation in drought (5 days)	Glyma.07G203100	Protein families: signaling and cellular processes	Brite Hierarchies
Down regulation in drought (5 days)	Glyma.02G093200	Protein families: signaling and cellular processes	Brite Hierarchies
Down regulation in drought (5 days)	Glyma.16G173100	Protein families: signaling and cellular processes	Brite Hierarchies
Down regulation in drought (5 days)	Glyma.10G005400	Protein families: signaling and cellular processes	Brite Hierarchies
Down regulation in drought (5 days)	Glyma.07G222700	Protein families: signaling and cellular processes	Brite Hierarchies
Down regulation in drought (5 days)	Glyma.19G021500	Protein families: signaling and cellular processes	Brite Hierarchies
Down regulation in drought (5 days)	Glyma.08G344100	Protein families: signaling and cellular processes	Brite Hierarchies
Down regulation in drought (5 days)	Glyma.11G034000	Protein families: signaling and cellular processes	Brite Hierarchies
Down regulation in drought (5 days)	Glyma.04G015700	Protein families: signaling and cellular processes	Brite Hierarchies
Down regulation in drought (5 days)	Glyma.18G141900	Protein families: signaling and cellular processes	Brite Hierarchies
Down regulation in drought (5 days)	Glyma.07G141600	Protein families: signaling and cellular processes	Brite Hierarchies
Down regulation in drought (5 days)	Glyma.13G275400	Protein families: signaling and cellular processes	Brite Hierarchies
Down regulation in drought (5 days)	Glyma.15G252800	Protein families: signaling and cellular processes	Brite Hierarchies
Down regulation in drought (5 days)	Glyma.08G321100	Protein families: signaling and cellular processes	Brite Hierarchies
Down regulation in drought (5 days)	Glyma.15G044900	Protein families: signaling and cellular processes	Brite Hierarchies
Down regulation in drought (5 days)	Glyma.05G046900	Protein families: signaling and cellular processes	Brite Hierarchies
Down regulation in drought (5 days)	Glyma.08G015300	Protein families: signaling and cellular processes	Brite Hierarchies
Down regulation in drought (5 days)	Glyma.17G057300	Protein families: signaling and cellular processes	Brite Hierarchies
Down regulation in drought (5 days)	Glyma.06G015700	Protein families: signaling and cellular processes	Brite Hierarchies
Down regulation in drought (5 days)	Glyma.12G176900	Protein families: signaling and cellular processes	Brite Hierarchies
Down regulation in drought (5 days)	Glyma.05G184600	Protein families: signaling and cellular processes	Brite Hierarchies
Down regulation in drought (5 days)	Glyma.20G204000	Protein families: signaling and cellular processes	Brite Hierarchies
Down regulation in drought (5 days)	Glyma.08G013000	Protein families: signaling and cellular processes	Brite Hierarchies
Down regulation in drought (5 days)	Glyma.13G333900	Protein families: signaling and cellular processes	Brite Hierarchies
Down regulation in drought (5 days)	Glyma.04G171800	Protein families: signaling and cellular processes	Brite Hierarchies
Down regulation in drought (5 days)	Glyma.02G278600	Protein families: signaling and cellular processes	Brite Hierarchies
Down regulation in drought (5 days)	Glyma.18G073500	Protein families: signaling and cellular processes	Brite Hierarchies
Down regulation in drought (5 days)	Glyma.09G238200	Protein families: signaling and cellular processes	Brite Hierarchies
Down regulation in drought (5 days)	Glyma.05G014900	Protein families: signaling and cellular processes	Brite Hierarchies
Down regulation in drought (5 days)	Glyma.08G284000	Protein families: signaling and cellular processes	Brite Hierarchies
Down regulation in drought (5 days)	Glyma.14G016800	Protein families: signaling and cellular processes	Brite Hierarchies
Down regulation in drought (5 days)	Glyma.01G179300	Protein families: signaling and cellular processes	Brite Hierarchies
Down regulation in drought (5 days)	Glyma.17G148600	Protein families: signaling and cellular processes	Brite Hierarchies
Down regulation in drought (5 days)	Glyma.08G014200	Protein families: signaling and cellular processes	Brite Hierarchies
Down regulation in drought (5 days)	Glyma.14G169300	Protein families: signaling and cellular processes	Brite Hierarchies
Down regulation in drought (5 days)	Glyma.10G154200	Protein families: signaling and cellular processes	Brite Hierarchies
Down regulation in drought (5 days)	Glyma.07G209300	Protein families: signaling and cellular processes	Brite Hierarchies
Down regulation in drought (5 days)	Glyma.02G244700	Protein families: signaling and cellular processes	Brite Hierarchies
Down regulation in drought (5 days)	Glyma.17G138800	Protein families: signaling and cellular processes	Brite Hierarchies
Down regulation in drought (5 days)	Glyma.05G244700	Protein families: signaling and cellular processes	Brite Hierarchies
Down regulation in drought (5 days)	Glyma.13G118900	Protein families: signaling and cellular processes	Brite Hierarchies
Down regulation in drought (5 days)	Glyma.03G122900	Protein families: signaling and cellular processes	Brite Hierarchies
Down regulation in drought (5 days)	Glyma.10G036800	Protein families: signaling and cellular processes	Brite Hierarchies
Down regulation in drought (5 days)	Glyma.07G006500	Protein families: signaling and cellular processes	Brite Hierarchies
Down regulation in drought (5 days)	Glyma.19G128800	Protein families: signaling and cellular processes	Brite Hierarchies
Down regulation in drought (5 days)	Glyma.03G197300	Protein families: signaling and cellular processes	Brite Hierarchies
Down regulation in drought (5 days)	Glyma.02G069700	Protein families: signaling and cellular processes	Brite Hierarchies
Down regulation in drought (5 days)	Glyma.12G208000	Protein families: signaling and cellular processes	Brite Hierarchies
Down regulation in drought (5 days)	Glyma.05G206100	Protein families: signaling and cellular processes	Brite Hierarchies
Down regulation in drought (5 days)	Glyma.17G038700	Protein families: signaling and cellular processes	Brite Hierarchies
Down regulation in drought (5 days)	Glyma.13G063700	Protein families: signaling and cellular processes	Brite Hierarchies
Down regulation in drought (5 days)	Glyma.19G137500	Protein families: signaling and cellular processes	Brite Hierarchies
Down regulation in drought (5 days)	Glyma.16G151800	Protein families: signaling and cellular processes	Brite Hierarchies
Down regulation in drought (5 days)	Glyma.13G118800	Protein families: signaling and cellular processes	Brite Hierarchies
Down regulation in drought (5 days)	Glyma.16G024000	Protein families: signaling and cellular processes	Brite Hierarchies
Down regulation in drought (5 days)	Glyma.17G180400	Protein families: signaling and cellular processes	Brite Hierarchies
Down regulation in drought (5 days)	Glyma.13G310700	Protein families: signaling and cellular processes	Brite Hierarchies
Down regulation in drought (5 days)	Glyma.13G328900	Protein families: signaling and cellular processes	Brite Hierarchies
Down regulation in drought (5 days)	Glyma.01G123400	Protein families: signaling and cellular processes	Brite Hierarchies
Down regulation in drought (5 days)	Glyma.18G301100	Protein families: signaling and cellular processes	Brite Hierarchies
Down regulation in drought (5 days)	Glyma.09G276800	Protein families: signaling and cellular processes	Brite Hierarchies
Down regulation in drought (5 days)	Glyma.17G012300	Protein families: signaling and cellular processes	Brite Hierarchies
Down regulation in drought (5 days)	Glyma.03G185900	Protein families: signaling and cellular processes	Brite Hierarchies
Down regulation in drought (5 days)	Glyma.15G165000	Protein families: signaling and cellular processes	Brite Hierarchies
Down regulation in drought (5 days)	Glyma.17G041300	Protein families: signaling and cellular processes	Brite Hierarchies
Down regulation in drought (5 days)	Glyma.08G056100	Protein families: signaling and cellular processes	Brite Hierarchies
Down regulation in drought (5 days)	Glyma.03G018102	Protein families: signaling and cellular processes	Brite Hierarchies
Down regulation in drought (5 days)	Glyma.07G099900	Protein families: signaling and cellular processes	Brite Hierarchies
Down regulation in drought (5 days)	Glyma.08G159900	Protein families: signaling and cellular processes	Brite Hierarchies
Down regulation in drought (5 days)	Glyma.02G296800	Protein families: signaling and cellular processes	Brite Hierarchies
Down regulation in drought (5 days)	Glyma.13G101800	Protein families: signaling and cellular processes	Brite Hierarchies
Down regulation in drought (5 days)	Glyma.12G191000	Protein families: signaling and cellular processes	Brite Hierarchies
Down regulation in drought (5 days)	Glyma.11G195200	Protein families: signaling and cellular processes	Brite Hierarchies
Down regulation in drought (5 days)	Glyma.11G141700	Protein families: signaling and cellular processes	Brite Hierarchies
Down regulation in drought (5 days)	Glyma.01G210500	Protein families: signaling and cellular processes	Brite Hierarchies
Down regulation in drought (5 days)	Glyma.02G195300	Protein families: signaling and cellular processes	Brite Hierarchies
Down regulation in drought (5 days)	Glyma.15G063200	Protein families: signaling and cellular processes	Brite Hierarchies
Down regulation in drought (5 days)	Glyma.11G235200	Protein families: signaling and cellular processes	Brite Hierarchies
Down regulation in drought (5 days)	Glyma.18G082000	Protein families: signaling and cellular processes	Brite Hierarchies
Down regulation in drought (5 days)	Glyma.14G036000	Protein families: signaling and cellular processes	Brite Hierarchies
Down regulation in drought (5 days)	Glyma.13G340500	Protein families: signaling and cellular processes	Brite Hierarchies
Down regulation in drought (5 days)	Glyma.10G002200	Protein families: signaling and cellular processes	Brite Hierarchies
Down regulation in drought (5 days)	Glyma.14G130300	Protein families: signaling and cellular processes	Brite Hierarchies
Down regulation in drought (5 days)	Glyma.11G052200	Protein families: signaling and cellular processes	Brite Hierarchies
Down regulation in drought (5 days)	Glyma.19G151400	Protein families: signaling and cellular processes	Brite Hierarchies
Down regulation in drought (5 days)	Glyma.06G077600	Protein families: signaling and cellular processes	Brite Hierarchies
Down regulation in drought (5 days)	Glyma.19G234100	Protein families: signaling and cellular processes	Brite Hierarchies
Down regulation in drought (5 days)	Glyma.17G180500	Protein families: signaling and cellular processes	Brite Hierarchies
Down regulation in drought (5 days)	Glyma.08G054700	Protein families: signaling and cellular processes	Brite Hierarchies
Down regulation in drought (5 days)	Glyma.18G301200	Protein families: signaling and cellular processes	Brite Hierarchies
Down regulation in drought (5 days)	Glyma.13G251100	Protein families: signaling and cellular processes	Brite Hierarchies
Down regulation in drought (5 days)	Glyma.10G167800	Protein families: signaling and cellular processes	Brite Hierarchies
Down regulation in drought (5 days)	Glyma.15G016900	Protein families: signaling and cellular processes	Brite Hierarchies
Down regulation in drought (5 days)	Glyma.18G276800	Protein families: signaling and cellular processes	Brite Hierarchies
Down regulation in drought (5 days)	Glyma.19G255500	Protein families: signaling and cellular processes	Brite Hierarchies
Down regulation in drought (5 days)	Glyma.01G190000	Protein families: signaling and cellular processes	Brite Hierarchies
Down regulation in drought (5 days)	Glyma.18G121600	Protein families: signaling and cellular processes	Brite Hierarchies
Down regulation in drought (5 days)	Glyma.10G047100	Protein families: signaling and cellular processes	Brite Hierarchies
Down regulation in drought (5 days)	Glyma.08G203000	Protein families: signaling and cellular processes	Brite Hierarchies
Down regulation in drought (5 days)	Glyma.02G160900	Protein families: signaling and cellular processes	Brite Hierarchies
Down regulation in drought (5 days)	Glyma.02G135700	Protein families: signaling and cellular processes	Brite Hierarchies
Down regulation in drought (5 days)	Glyma.08G245000	Protein families: signaling and cellular processes	Brite Hierarchies
Down regulation in drought (5 days)	Glyma.18G004300	Protein families: signaling and cellular processes	Brite Hierarchies
Down regulation in drought (5 days)	Glyma.11G228000	Protein families: signaling and cellular processes	Brite Hierarchies
Down regulation in drought (5 days)	Glyma.04G240100	Protein families: signaling and cellular processes	Brite Hierarchies
Down regulation in drought (5 days)	Glyma.18G266200	Protein families: signaling and cellular processes	Brite Hierarchies
Down regulation in drought (5 days)	Glyma.08G333300	Protein families: signaling and cellular processes	Brite Hierarchies
Down regulation in drought (5 days)	Glyma.17G247400	Protein families: signaling and cellular processes	Brite Hierarchies
Down regulation in drought (5 days)	Glyma.13G372200	Protein families: signaling and cellular processes	Brite Hierarchies
Down regulation in drought (5 days)	Glyma.08G098400	Protein families: signaling and cellular processes	Brite Hierarchies
Down regulation in drought (5 days)	Glyma.02G143200	Protein families: signaling and cellular processes	Brite Hierarchies
Down regulation in drought (5 days)	Glyma.12G055200	Protein families: signaling and cellular processes	Brite Hierarchies
Down regulation in drought (5 days)	Glyma.09G136400	Protein families: signaling and cellular processes	Brite Hierarchies
Down regulation in drought (5 days)	Glyma.16G181900	Protein families: signaling and cellular processes	Brite Hierarchies
Down regulation in drought (5 days)	Glyma.03G162800	Protein families: signaling and cellular processes	Brite Hierarchies
Down regulation in drought (5 days)	Glyma.10G019900	Protein families: signaling and cellular processes	Brite Hierarchies
Down regulation in drought (5 days)	Glyma.09G134100	Protein families: signaling and cellular processes	Brite Hierarchies
Down regulation in drought (5 days)	Glyma.11G141800	Protein families: signaling and cellular processes	Brite Hierarchies
Down regulation in drought (5 days)	Glyma.08G321200	Protein families: signaling and cellular processes	Brite Hierarchies
Down regulation in drought (5 days)	Glyma.13G210800	Protein families: signaling and cellular processes	Brite Hierarchies
Down regulation in drought (5 days)	Glyma.16G151200	Protein families: signaling and cellular processes	Brite Hierarchies
Down regulation in drought (5 days)	Glyma.01G208200	Protein families: signaling and cellular processes	Brite Hierarchies
Down regulation in drought (5 days)	Glyma.10G006700	Protein families: signaling and cellular processes	Brite Hierarchies
Down regulation in drought (5 days)	Glyma.11G130900	Protein families: signaling and cellular processes	Brite Hierarchies
Down regulation in drought (5 days)	Glyma.19G263100	Protein families: signaling and cellular processes	Brite Hierarchies
Down regulation in drought (5 days)	Glyma.15G262800	Protein families: signaling and cellular processes	Brite Hierarchies
Down regulation in drought (5 days)	Glyma.18G191900	Protein families: signaling and cellular processes	Brite Hierarchies
Down regulation in drought (5 days)	Glyma.20G170400	Protein families: signaling and cellular processes	Brite Hierarchies
Down regulation in drought (5 days)	Glyma.13G272400	Protein families: signaling and cellular processes	Brite Hierarchies
Down regulation in drought (5 days)	Glyma.05G188700	Protein families: signaling and cellular processes	Brite Hierarchies
Down regulation in drought (5 days)	Glyma.19G000900	Protein families: signaling and cellular processes	Brite Hierarchies
Down regulation in drought (5 days)	Glyma.10G031200	Protein families: signaling and cellular processes	Brite Hierarchies
Down regulation in drought (5 days)	Glyma.07G052800	Protein families: signaling and cellular processes	Brite Hierarchies
Down regulation in drought (5 days)	Glyma.13G173100	Protein families: signaling and cellular processes	Brite Hierarchies
Down regulation in drought (5 days)	Glyma.20G234200	Protein families: signaling and cellular processes	Brite Hierarchies
Down regulation in drought (5 days)	Glyma.01G007800	Protein families: signaling and cellular processes	Brite Hierarchies
Down regulation in drought (5 days)	Glyma.06G032451	Protein families: signaling and cellular processes	Brite Hierarchies
Down regulation in drought (5 days)	Glyma.03G223900	Protein families: signaling and cellular processes	Brite Hierarchies
Down regulation in drought (5 days)	Glyma.13G133200	Protein families: signaling and cellular processes	Brite Hierarchies
Down regulation in drought (5 days)	Glyma.12G119300	Protein families: signaling and cellular processes	Brite Hierarchies
Down regulation in drought (5 days)	Glyma.03G072100	Protein families: signaling and cellular processes	Brite Hierarchies
Down regulation in drought (5 days)	Glyma.15G222200	Protein families: signaling and cellular processes	Brite Hierarchies
Down regulation in drought (5 days)	Glyma.06G169100	Protein families: signaling and cellular processes	Brite Hierarchies
Down regulation in drought (5 days)	Glyma.10G221100	Protein families: signaling and cellular processes	Brite Hierarchies
Down regulation in drought (5 days)	Glyma.08G098500	Protein families: signaling and cellular processes	Brite Hierarchies
Down regulation in drought (5 days)	Glyma.19G258000	Protein families: signaling and cellular processes	Brite Hierarchies
Down regulation in drought (5 days)	Glyma.02G063900	Protein families: signaling and cellular processes	Brite Hierarchies
Down regulation in drought (5 days)	Glyma.19G195300	Protein families: signaling and cellular processes	Brite Hierarchies
Down regulation in drought (5 days)	Glyma.03G264100	Protein families: signaling and cellular processes	Brite Hierarchies
Down regulation in drought (5 days)	Glyma.06G084600	Protein families: signaling and cellular processes	Brite Hierarchies
Down regulation in drought (5 days)	Glyma.04G023900	Protein families: signaling and cellular processes	Brite Hierarchies
Down regulation in drought (5 days)	Glyma.10G109500	Protein families: signaling and cellular processes	Brite Hierarchies
Down regulation in drought (5 days)	Glyma.04G050700	Protein families: signaling and cellular processes	Brite Hierarchies
Down regulation in drought (5 days)	Glyma.03G157800	Protein families: signaling and cellular processes	Brite Hierarchies
Down regulation in drought (5 days)	Glyma.03G092800	Protein families: signaling and cellular processes	Brite Hierarchies
Down regulation in drought (5 days)	Glyma.16G061800	Protein families: signaling and cellular processes	Brite Hierarchies
Down regulation in drought (5 days)	Glyma.18G287800	Protein families: signaling and cellular processes	Brite Hierarchies
Down regulation in drought (5 days)	Glyma.05G000900	Protein families: signaling and cellular processes	Brite Hierarchies
Down regulation in drought (5 days)	Glyma.01G019000	Protein families: signaling and cellular processes	Brite Hierarchies
Down regulation in drought (5 days)	Glyma.13G293100	Protein families: signaling and cellular processes	Brite Hierarchies
Down regulation in drought (5 days)	Glyma.14G219300	Protein families: signaling and cellular processes	Brite Hierarchies
Down regulation in drought (5 days)	Glyma.07G161900	Protein families: signaling and cellular processes	Brite Hierarchies
Down regulation in drought (5 days)	Glyma.15G052000	Protein families: signaling and cellular processes	Brite Hierarchies
Down regulation in drought (5 days)	Glyma.15G267000	Protein families: signaling and cellular processes	Brite Hierarchies
Down regulation in drought (5 days)	Glyma.04G003200	Protein families: signaling and cellular processes	Brite Hierarchies
Down regulation in drought (5 days)	Glyma.19G255300	Protein families: signaling and cellular processes	Brite Hierarchies
Down regulation in drought (5 days)	Glyma.12G179100	Protein families: signaling and cellular processes	Brite Hierarchies
Down regulation in drought (5 days)	Glyma.01G026200	Protein families: signaling and cellular processes	Brite Hierarchies
Down regulation in drought (5 days)	Glyma.20G022500	Protein families: signaling and cellular processes	Brite Hierarchies
Down regulation in drought (5 days)	Glyma.20G234100	Protein families: signaling and cellular processes	Brite Hierarchies
Down regulation in drought (5 days)	Glyma.08G299300	Protein families: signaling and cellular processes	Brite Hierarchies
Down regulation in drought (5 days)	Glyma.11G236100	Protein families: signaling and cellular processes	Brite Hierarchies
Down regulation in drought (5 days)	Glyma.20G207200	Protein families: signaling and cellular processes	Brite Hierarchies
Down regulation in drought (5 days)	Glyma.02G005800	Protein families: signaling and cellular processes	Brite Hierarchies
Down regulation in drought (5 days)	Glyma.09G058900	Protein families: signaling and cellular processes	Brite Hierarchies
Down regulation in drought (5 days)	Glyma.03G148100	Protein families: signaling and cellular processes	Brite Hierarchies
Down regulation in drought (5 days)	Glyma.06G051500	Protein families: signaling and cellular processes	Brite Hierarchies
Down regulation in drought (5 days)	Glyma.03G122500	Protein families: signaling and cellular processes	Brite Hierarchies
Down regulation in drought (5 days)	Glyma.10G082500	Protein families: signaling and cellular processes	Brite Hierarchies
Down regulation in drought (5 days)	Glyma.19G120000	Protein families: signaling and cellular processes	Brite Hierarchies
Down regulation in drought (5 days)	Glyma.09G197200	Protein families: signaling and cellular processes	Brite Hierarchies
Down regulation in drought (5 days)	Glyma.04G088500	Protein families: signaling and cellular processes	Brite Hierarchies
Down regulation in drought (5 days)	Glyma.20G147200	Protein families: signaling and cellular processes	Brite Hierarchies
Down regulation in drought (5 days)	Glyma.17G258300	Protein families: signaling and cellular processes	Brite Hierarchies
Down regulation in drought (5 days)	Glyma.12G065200	Protein families: signaling and cellular processes	Brite Hierarchies
Down regulation in drought (5 days)	Glyma.11G141600	Protein families: signaling and cellular processes	Brite Hierarchies
Down regulation in drought (5 days)	Glyma.13G342000	Protein families: signaling and cellular processes	Brite Hierarchies
Down regulation in drought (5 days)	Glyma.09G176300	Protein families: signaling and cellular processes	Brite Hierarchies
Down regulation in drought (5 days)	Glyma.01G008200	Protein families: signaling and cellular processes	Brite Hierarchies
Down regulation in drought (5 days)	Glyma.08G321400	Protein families: signaling and cellular processes	Brite Hierarchies
Down regulation in drought (5 days)	Glyma.08G325200	Protein families: signaling and cellular processes	Brite Hierarchies
Down regulation in drought (5 days)	Glyma.18G191300	Protein families: signaling and cellular processes	Brite Hierarchies
Down regulation in drought (5 days)	Glyma.10G178100	Protein families: signaling and cellular processes	Brite Hierarchies
Down regulation in drought (5 days)	Glyma.06G233600	Protein families: signaling and cellular processes	Brite Hierarchies
Down regulation in drought (5 days)	Glyma.08G227400	Protein families: signaling and cellular processes	Brite Hierarchies
Down regulation in drought (5 days)	Glyma.15G036200	Protein families: signaling and cellular processes	Brite Hierarchies
Down regulation in drought (5 days)	Glyma.13G325900	Protein families: signaling and cellular processes	Brite Hierarchies
Down regulation in drought (5 days)	Glyma.19G032000	Protein families: signaling and cellular processes	Brite Hierarchies
Down regulation in drought (5 days)	Glyma.02G302800	Protein families: signaling and cellular processes	Brite Hierarchies
Down regulation in drought (5 days)	Glyma.09G246200	Protein families: signaling and cellular processes	Brite Hierarchies
Down regulation in drought (5 days)	Glyma.16G078100	Protein families: signaling and cellular processes	Brite Hierarchies
Down regulation in drought (5 days)	Glyma.09G200800	Protein families: signaling and cellular processes	Brite Hierarchies
Down regulation in drought (5 days)	Glyma.13G338300	Protein families: signaling and cellular processes	Brite Hierarchies
Down regulation in drought (5 days)	Glyma.07G202500	Protein families: signaling and cellular processes	Brite Hierarchies
Down regulation in drought (5 days)	Glyma.05G149100	Protein families: signaling and cellular processes	Brite Hierarchies
Down regulation in drought (5 days)	Glyma.16G021800	Protein families: signaling and cellular processes	Brite Hierarchies
Down regulation in drought (5 days)	Glyma.11G021900	Protein families: signaling and cellular processes	Brite Hierarchies
Down regulation in drought (5 days)	Glyma.07G215000	Protein families: signaling and cellular processes	Brite Hierarchies
Down regulation in drought (5 days)	Glyma.03G227500	Protein families: signaling and cellular processes	Brite Hierarchies
Down regulation in drought (5 days)	Glyma.10G161000	Protein families: signaling and cellular processes	Brite Hierarchies
Down regulation in drought (5 days)	Glyma.14G083200	Protein families: signaling and cellular processes	Brite Hierarchies
Down regulation in drought (5 days)	Glyma.10G198500	Protein families: signaling and cellular processes	Brite Hierarchies
Down regulation in drought (5 days)	Glyma.08G360400	Protein families: signaling and cellular processes	Brite Hierarchies
Down regulation in drought (5 days)	Glyma.10G154100	Cytoskeleton proteins	Brite Hierarchies
Down regulation in drought (5 days)	Glyma.20G234200	Cytoskeleton proteins	Brite Hierarchies
Down regulation in drought (5 days)	Glyma.08G062500	Cytoskeleton proteins	Brite Hierarchies
Down regulation in drought (5 days)	Glyma.13G133200	Cytoskeleton proteins	Brite Hierarchies
[truncated: 1,889 more rows]
