# Supplementary material for: Unravelling mechanisms of drought tolerance in a soybean cultivar (Daewonkong roots): insights into integrative transcriptomic and metabolite analyses
Source: BMC Plant Biol. 2026 Jan 15;26:274. doi: 10.1186/s12870-026-08144-2 (PMC12892709; doi:10.1186/s12870-026-08144-2)
Supplement: Supplementary file 3 — Additional file 3: Table S3. Summary of raw and trimmed RNA-seq data statistics. [file 12870_2026_8144_MOESM3_ESM.xlsx]

## Sheet: Sheet1
Supplementary table 3. Summary of raw and trimmed RNA-seq data statistics.
	Before Trimming		After Trimming
Sample ID	Total bases(bp)	Total reads	Total bases(bp)	Total reads
D(Drought)-1	9026638966	59779066	8793141164	59196284
D(Drought)-2	9039473362	59864062	8816880648	58966226
D(Drought)-3	9011878414	59681314	8813318172	58925860
DC(Drought Control)-1	9044354890	59896390	8837019737	59157898
DC(Drought Control)-2	9001656016	59613616	8847250481	59077514
DC(Drought Control)-3	9031855110	59813610	8842278327	59054118
