# Supplementary material for: Unravelling mechanisms of drought tolerance in a soybean cultivar (Daewonkong roots): insights into integrative transcriptomic and metabolite analyses
Source: BMC Plant Biol. 2026 Jan 15;26:274. doi: 10.1186/s12870-026-08144-2 (PMC12892709; doi:10.1186/s12870-026-08144-2)
Supplement: Supplementary file 4 — Additional file 4: Table S4. Primer sequences used for qRT-PCR analysis of drought-responsive genes in soybeans. [file 12870_2026_8144_MOESM4_ESM.xlsx]

## Sheet: Sheet1
Additional file 4: Table S4. Primer sequences used for qRT-PCR analysis of drought-responsive genes in soybean.
Gene name	Sequence (5' to 3')
Act11 (Glyma.18G290800) F	ATCTTGACTGAGCGTGGTTATTCC
Act11 (Glyma.18G290800) R	GCTGGTCCTGGCTGTCTCC
GmMYB14 (Glyma.19G164600) F	ATGTCTCCTCTAGTGACAGA
GmMYB14 (Glyma.19G164600) R	AATGAAGGACTTGGTCTCTA
GmNFYA13 (Glyma.12G236800) F	ATGTTTCACAAGCCACAGTT
GmNFYA13 (Glyma.12G236800) R	TAGGGTCCCTCTCTTTACCA
GmWRKY12 (Glyma.01G224800) F	CTCGATGCAGTGGGAATTGA
GmWRKY12 (Glyma.01G224800) R	TGAACTACAGGGGCATTTAT
GmFAD3A (Glyma.14G194300) F	AGAGTATTACCGTGAGCCAG
GmFAD3A (Glyma.14G194300) R	AGTGAAGGTGCAGAGAATCA
GmANK114 (Glyma.10G181100) F	AGCAGTGTTCATGCATGTTG
GmANK114 (Glyma.10G181100) R	CACAAAGTCCCATGTGGGAT
GmDUF4228-70 (Glyma.18G118300) F	CACTACCAAATGCTAGTGAA
GmDUF4228-70 (Glyma.18G118300) R	TACAACCTCTGCCATCTCTT
