# Supplementary material for: Unravelling mechanisms of drought tolerance in a soybean cultivar (Daewonkong roots): insights into integrative transcriptomic and metabolite analyses
Source: BMC Plant Biol. 2026 Jan 15;26:274. doi: 10.1186/s12870-026-08144-2 (PMC12892709; doi:10.1186/s12870-026-08144-2)
Supplement: Supplementary file 5 — Additional file 5: Table S5. Detailed MapMan term assignments for genes upregulated and downregulated under drought stress. [file 12870_2026_8144_MOESM5_ESM.xlsx]

## Sheet: Sheet1
Supplementary table 5. Detailed MapMan term assignments for genes up- and downregulated under drought stress.
Bincode	BinName (category name)	Gene id	Putative Function	Types
1.1.1.4.2	Photosynthesis.photophosphorylation.photosystem II.repair and reassembly cycle.protease (FtsH2/8)	glyma.08g086600	protease (FtsH2/8)	up
1.1.1.4.3	Photosynthesis.photophosphorylation.photosystem II.repair and reassembly cycle.stabilizing factor (ELIP)	glyma.10g243800	LHC-related protein (ELIP)	up
1.1.1.5.1.2	Photosynthesis.photophosphorylation.photosystem II.photosynthetic acclimation.regulatory phosphorylation.protein kinase (STN8)	glyma.03g002200	photosynthetic acclimation STN8 kinase	up
1.1.1.5.3.1.2.2	Photosynthesis.photophosphorylation.photosystem II.photosynthetic acclimation.non-photochemical quenching (NPQ).qE/qZ-type quenching.xanthophyll cycle.zeaxanthin epoxidase (ZEP)	glyma.11g055700	zeaxanthin epoxidase (ZEP)	up
1.1.1.5.5.3	Photosynthesis.photophosphorylation.photosystem II.photosynthetic acclimation.acclimation factor activities.light-responsive regulatory protein (SEP)	glyma.08g141300	light-responsive regulatory protein (SEP)	up
1.2.1.2.4	Photosynthesis.calvin cycle.ribulose-1,5-bisphosphat carboxylase/oxygenase (RuBisCo) activity.RuBisCo assembly.assembly factor (RbcX)	glyma.08g335500	assembly factor involved in RuBisCo assembly (RbcX)	up
1.2.1.3.1	Photosynthesis.calvin cycle.ribulose-1,5-bisphosphat carboxylase/oxygenase (RuBisCo) activity.RuBisCo regulation.lysine N-methyltransferase (RbcMT)	glyma.13g010500	lysine N-methyltransferase involved in RuBisCo regulation	up
1.2.3.2	Photosynthesis.calvin cycle.glyceraldehyde 3-phosphate dehydrogenase (GAPDH) activity.regulatory protein (CP12) of GAPDH activity	glyma.10g012900	regulatory protein (CP12) of GAPDH activity	up
1.2.12	Photosynthesis.calvin cycle.NADPH-dependent malate dehydrogenase (NADP-MDH)	glyma.20g192200	NADPH-dependent malate dehydrogenase (NADP-MDH)	up
1.4.1.2	Photosynthesis.CAM/C4 photosynthesis.phosphoenolpyruvate (PEP) carboxylase activity.regulatory PPC-phosphorylating kinase (PPCK)	glyma.10g166600	regulatory PEP carboxylase-phosphorylating kinase (PPCK)	up
1.4.1.2	Photosynthesis.CAM/C4 photosynthesis.phosphoenolpyruvate (PEP) carboxylase activity.regulatory PPC-phosphorylating kinase (PPCK)	glyma.20g222600	regulatory PEP carboxylase-phosphorylating kinase (PPCK)	up
2.1.1.4.2	Cellular respiration.glycolysis.cytosolic glycolysis.glyceraldehyde 3-phosphate dehydrogenase activities.NADP-dependent glyceraldehyde 3-phosphate dehydrogenase	glyma.17g075300	NADP-dependent glyceraldehyde 3-phosphate dehydrogenase	up
2.1.1.4.2	Cellular respiration.glycolysis.cytosolic glycolysis.glyceraldehyde 3-phosphate dehydrogenase activities.NADP-dependent glyceraldehyde 3-phosphate dehydrogenase	glyma.02g202500	NADP-dependent glyceraldehyde 3-phosphate dehydrogenase	up
2.1.2.1	Cellular respiration.glycolysis.methylglyoxal degradation.lactoyl-glutathione lyase (GLX1)	glyma.06g084500	lactoyl-glutathione lyase (GLX1)	up
2.4.5.1.7	Cellular respiration.oxidative phosphorylation.cytochrome c oxidase complex.core components.component COX6b	glyma.11g040300	component COX6b of cytochrome c oxidase complex	up
3.1.2.7	Carbohydrate metabolism.sucrose metabolism.biosynthesis.sucrose-phosphate synthase	glyma.14g029100	sucrose-phosphate synthase	up
3.1.2.7	Carbohydrate metabolism.sucrose metabolism.biosynthesis.sucrose-phosphate synthase	glyma.06g323700	sucrose-phosphate synthase	up
3.1.4.1.1	Carbohydrate metabolism.sucrose metabolism.degradation.invertase activities.cell wall acid beta-fructofuranosidase (CWIN)	glyma.15g024600	cell wall acid beta-fructofuranosidase (CWIN)	up
3.1.4.1.1	Carbohydrate metabolism.sucrose metabolism.degradation.invertase activities.cell wall acid beta-fructofuranosidase (CWIN)	glyma.13g349300	cell wall acid beta-fructofuranosidase (CWIN)	up
3.1.4.1.3	Carbohydrate metabolism.sucrose metabolism.degradation.invertase activities.alkaline sucrose-specific invertase (CIN)	glyma.08g143500	alkaline sucrose-specific invertase (CIN)	up
3.1.4.1.5	Carbohydrate metabolism.sucrose metabolism.degradation.invertase activities.vacuolar invertase inhibitor (VIF1)	glyma.17g036300	vacuolar invertase inhibitor (VIF1)	up
3.1.4.1.5	Carbohydrate metabolism.sucrose metabolism.degradation.invertase activities.vacuolar invertase inhibitor (VIF1)	glyma.17g036400	vacuolar invertase inhibitor (VIF1)	up
3.1.4.1.5	Carbohydrate metabolism.sucrose metabolism.degradation.invertase activities.vacuolar invertase inhibitor (VIF1)	glyma.07g237300	vacuolar invertase inhibitor (VIF1)	up
3.1.4.2	Carbohydrate metabolism.sucrose metabolism.degradation.sucrose synthase	glyma.19g212800	sucrose synthase	up
3.1.4.2	Carbohydrate metabolism.sucrose metabolism.degradation.sucrose synthase	glyma.03g216300	sucrose synthase	up
3.2.2.4.3	Carbohydrate metabolism.starch metabolism.biosynthesis.starch synthase activities.starch synthase (SSIII)	glyma.07g260500	starch synthase (SSIII)	up
3.2.3.3.1.2	Carbohydrate metabolism.starch metabolism.degradation.hydrolysis and phosphorolysis.amylase activities.beta amylase	glyma.09g168300	beta amylase	up
3.3.1	Carbohydrate metabolism.trehalose metabolism.trehalose-6-phosphate synthase	glyma.15g210100	trehalose-6-phosphate synthase	up
3.3.2	Carbohydrate metabolism.trehalose metabolism.trehalose-6-phosphate phosphatase	glyma.04g237900	trehalose-6-phosphate phosphatase	up
3.3.2	Carbohydrate metabolism.trehalose metabolism.trehalose-6-phosphate phosphatase	glyma.11g239300	trehalose-6-phosphate phosphatase	up
3.4.1	Carbohydrate metabolism.oligosaccharide metabolism.galactinol synthase	glyma.10g145300	galactinol synthase	up
3.4.1	Carbohydrate metabolism.oligosaccharide metabolism.galactinol synthase	glyma.19g227800	galactinol synthase	up
3.4.1	Carbohydrate metabolism.oligosaccharide metabolism.galactinol synthase	glyma.20g094500	galactinol synthase	up
3.4.1	Carbohydrate metabolism.oligosaccharide metabolism.galactinol synthase	glyma.19g219100	galactinol synthase	up
3.4.1	Carbohydrate metabolism.oligosaccharide metabolism.galactinol synthase	glyma.03g229800	galactinol synthase	up
3.4.3	Carbohydrate metabolism.oligosaccharide metabolism.raffinose synthase	glyma.06g179200	raffinose synthase	up
3.4.3	Carbohydrate metabolism.oligosaccharide metabolism.raffinose synthase	glyma.05g003900	raffinose synthase	up
3.4.4	Carbohydrate metabolism.oligosaccharide metabolism.stachyose synthase	glyma.19g217700	stachyose synthase	up
3.4.5	Carbohydrate metabolism.oligosaccharide metabolism.alkaline alpha-galactosidase (SIP2)	glyma.03g137900	alkaline alpha-galactosidase (SIP2)	up
3.4.6	Carbohydrate metabolism.oligosaccharide metabolism.alpha-galactosidase (AGAL)	glyma.06g144100	alpha-galactosidase (AGAL)	up
3.4.6	Carbohydrate metabolism.oligosaccharide metabolism.alpha-galactosidase (AGAL)	glyma.10g174600	alpha-galactosidase (AGAL)	up
3.4.6	Carbohydrate metabolism.oligosaccharide metabolism.alpha-galactosidase (AGAL)	glyma.16g209800	alpha-galactosidase (AGAL)	up
3.6.4	Carbohydrate metabolism.mannose metabolism.phosphosugar phosphatase	glyma.01g202000	phosphosugar phosphatase	up
3.11.1.2	Carbohydrate metabolism.fermentation.acetic acid biosynthesis.alcohol dehydrogenase (ADH)	glyma.14g121200	alcohol dehydrogenase (ADH)	up
3.11.1.2	Carbohydrate metabolism.fermentation.acetic acid biosynthesis.alcohol dehydrogenase (ADH)	glyma.14g156400	alcohol dehydrogenase (ADH)	up
4.1.1.1.5	Amino acid metabolism.glutamate group amino acid biosynthesis.glutamate-derived amino acids.ornithine.N2-acetylornithine:glutamate acetyltransferase	glyma.10g044300	N2-acetylornithine:glutamate acetyltransferase	up
4.1.1.3.1	Amino acid metabolism.glutamate group amino acid biosynthesis.glutamate-derived amino acids.gamma-aminobutyrate (GABA).glutamate decarboxylase (GAD)	glyma.09g168900	glutamate decarboxylase (GAD)	up
4.1.1.4.1.1	Amino acid metabolism.glutamate group amino acid biosynthesis.glutamate-derived amino acids.proline.main pathway.pyrroline-5-carboxylate synthetase	glyma.03g069400	pyrroline-5-carboxylate synthetase	up
4.1.1.4.1.1	Amino acid metabolism.glutamate group amino acid biosynthesis.glutamate-derived amino acids.proline.main pathway.pyrroline-5-carboxylate synthetase	glyma.01g099800	pyrroline-5-carboxylate synthetase	up
4.2.1.1	Amino acid metabolism.aspartate group amino acid biosynthesis.asparagine.glutamine-dependent asparagine synthetase	glyma.11g171400	glutamine-dependent asparagine synthetase	up
4.2.1.1	Amino acid metabolism.aspartate group amino acid biosynthesis.asparagine.glutamine-dependent asparagine synthetase	glyma.18g061100	glutamine-dependent asparagine synthetase	up
4.2.1.2	Amino acid metabolism.aspartate group amino acid biosynthesis.asparagine.L-asparaginase	glyma.14g086300	L-asparaginase	up
4.2.2.6.3.1	Amino acid metabolism.aspartate group amino acid biosynthesis.aspartate-derived amino acids.methionine.S-methylmethionine cycle.homocysteine S-methyltransferase	glyma.20g148900	homocysteine S-methyltransferase	up
4.2.2.8.4	Amino acid metabolism.aspartate group amino acid biosynthesis.aspartate-derived amino acids.isoleucine.ketol-acid reductoisomerase	glyma.12g122900	ketol-acid reductoisomerase	up
4.2.2.8.6	Amino acid metabolism.aspartate group amino acid biosynthesis.aspartate-derived amino acids.isoleucine.valine/leucine/isoleucine aminotransferase	glyma.04g049200	valine/leucine/isoleucine aminotransferase	up
4.2.2.8.6	Amino acid metabolism.aspartate group amino acid biosynthesis.aspartate-derived amino acids.isoleucine.valine/leucine/isoleucine aminotransferase	glyma.06g050100	valine/leucine/isoleucine aminotransferase	up
4.3.2.2	Amino acid metabolism.pyruvate group amino acid biosynthesis.pyruvate-derived amino acids.ketol-acid reductoisomerase	glyma.12g122900	ketol-acid reductoisomerase	up
4.3.2.4	Amino acid metabolism.pyruvate group amino acid biosynthesis.pyruvate-derived amino acids.valine/leucine/isoleucine aminotransferase	glyma.04g049200	valine/leucine/isoleucine aminotransferase	up
4.3.2.4	Amino acid metabolism.pyruvate group amino acid biosynthesis.pyruvate-derived amino acids.valine/leucine/isoleucine aminotransferase	glyma.06g050100	valine/leucine/isoleucine aminotransferase	up
4.3.2.5.2.1	Amino acid metabolism.pyruvate group amino acid biosynthesis.pyruvate-derived amino acids.leucine.isopropylmalate isomerase heterodimer.large subunit	glyma.20g199600	large subunit of isopropylmalate isomerase heterodimer	up
4.4.2.1	Amino acid metabolism.serine group amino acid biosynthesis.cysteine.serine O-acetyltransferase (SAT)	glyma.18g080000	serine O-acetyltransferase (SAT)	up
4.5.2.2	Amino acid metabolism.shikimate group amino acid biosynthesis.phenylalanine and tyrosine.prephenate aminotransferase (PPA-AT)	glyma.11g238300	prephenate aminotransferase (PPA-AT)	up
4.5.3.5.2	Amino acid metabolism.shikimate group amino acid biosynthesis.tryptophan.tryptophan synthase heterodimer.subunit beta	glyma.08g312300	subunit beta of tryptophan synthase complex	up
4.6.3.2	Amino acid metabolism.amino acid degradation.proline.delta-1-pyrroline-5-carboxylate dehydrogenase	glyma.05g029200	delta-1-pyrroline-5-carboxylate dehydrogenase	up
4.6.4.1	Amino acid metabolism.amino acid degradation.lysine.bifunctional lysine ketoglutarate reductase and saccharopine dehydrogenase	glyma.17g044300	bifunctional lysine ketoglutarate reductase and saccharopine dehydrogenase	up
4.6.4.1	Amino acid metabolism.amino acid degradation.lysine.bifunctional lysine ketoglutarate reductase and saccharopine dehydrogenase	glyma.13g115500	bifunctional lysine ketoglutarate reductase and saccharopine dehydrogenase	up
4.6.4.2	Amino acid metabolism.amino acid degradation.lysine.piperideine-6-carboxylate dehydrogenase	glyma.15g178400	piperideine-6-carboxylate dehydrogenase	up
4.6.4.2	Amino acid metabolism.amino acid degradation.lysine.piperideine-6-carboxylate dehydrogenase	glyma.09g070300	piperideine-6-carboxylate dehydrogenase	up
4.6.4.3	Amino acid metabolism.amino acid degradation.lysine.D-2-hydroxyglutarate synthase	glyma.02g021600	D-2-hydroxyglutarate synthas	up
4.6.7.1	Amino acid metabolism.amino acid degradation.branched-chain amino acids.branched-chain aminotransferase (BCAT)	glyma.04g049200	branched-chain aminotransferase (BCAT)	up
4.6.7.1	Amino acid metabolism.amino acid degradation.branched-chain amino acids.branched-chain aminotransferase (BCAT)	glyma.06g050100	branched-chain aminotransferase (BCAT)	up
4.6.7.2.1.1	Amino acid metabolism.amino acid degradation.branched-chain amino acids.branched-chain alpha-keto acid dehydrogenase complex.E1 2-oxoisovalerate dehydrogenase subcomplex.subunit alpha	glyma.06g120300	subunit alpha of E1 2-oxoisovalerate dehydrogenase subcomplex	up
4.6.7.6.1	Amino acid metabolism.amino acid degradation.branched-chain amino acids.valine.3-hydroxyisobutyrate dehydrogenase (HDH)	glyma.09g025100	3-hydroxyisobutyrate dehydrogenase (HDH)	up
4.6.7.7.1	Amino acid metabolism.amino acid degradation.branched-chain amino acids.isoleucine.3-hydroxypropionate dehydrogenase	glyma.09g025100	3-hydroxypropionate dehydrogenase	up
4.6.8.4.1	Amino acid metabolism.amino acid degradation.aromatic amino acids.tyrosine.tyrosine aminotransferase (TAT)	glyma.06g235500	tyrosine aminotransferase (TAT)	up
5.1.1.2.2	Lipid metabolism.fatty acid metabolism.citrate shuttle.ATP-dependent citrate lyase heterodimer.beta chain	glyma.07g239700	beta chain of ATP-dependent citrate lyase complex	up
5.1.4.7.2	Lipid metabolism.fatty acid metabolism.plastidial fatty acid synthase (ptFAS) system.termination of fatty acid chains.palmitoyl-ACP thioesterase (FATB)	glyma.04g151600	palmitoyl-ACP thioesterase (FATB)	up
5.1.7.1.2	Lipid metabolism.fatty acid metabolism.fatty acid desaturation.electron supply.cytochrome electron shuttle hemoprotein (Cyt-b5)	glyma.04g044300	cytochrome electron shuttle hemoprotein (Cyt-b5)	up
5.1.7.3.1	Lipid metabolism.fatty acid metabolism.fatty acid desaturation.methyl-end desaturation.delta-12/delta-15 fatty acid desaturase (FAD2/3/6-8)	glyma.20g111000	delta-12/delta-15 fatty acid desaturase	up
5.1.9.6.1	Lipid metabolism.fatty acid metabolism.fatty acid degradation.glyoxylate cycle.citrate synthase	glyma.02g288500	citrate synthase	up
5.1.9.6.3	Lipid metabolism.fatty acid metabolism.fatty acid degradation.glyoxylate cycle.isocitrate lyase	glyma.06g303200	isocitrate lyase	up
5.1.9.6.4	Lipid metabolism.fatty acid metabolism.fatty acid degradation.glyoxylate cycle.malate synthase	glyma.17g128000	malate synthase	up
5.2.5.5.1	Lipid metabolism.glycerolipid metabolism.phosphatidylcholine biosynthesis.choline homeostasis.phosphocholine phosphatase	glyma.15g023000	phosphocholine phosphatase	up
5.2.10.2.4.3	Lipid metabolism.glycerolipid metabolism.glycerolipid degradation.phospholipase activities.phospholipase D activities.phospholipase D (PLD-delta)	glyma.05g168300	phospholipase D (PLD-delta)	up
6.1.2.1.2	Nucleotide metabolism.purines.GMP biosynthesis.AMP deaminase activities.N6-methylated-AMP deaminase (MAPDA/ADAL)	glyma.13g206500	N6-methylated-AMP deaminase (MAPDA/ADAL)	up
6.2.1.6	Nucleotide metabolism.pyrimidines.de novo biosynthesis.CTP synthetase (CTPS)	glyma.16g096500	CTP synthetase (CTPS)	up
6.2.4.4	Nucleotide metabolism.pyrimidines.catabolism.dihydopyrimidine aminohydrolase (PYD2)	glyma.15g055500	dihydopyrimidine aminohydrolase	up
9.1.2.2	Secondary metabolism.terpenoids.methylerythritol phosphate (MEP) pathway.1-deoxy-D-xylulose 5-phosphate synthase (DXS)	glyma.09g200500	1-deoxy-D-xylulose 5-phosphate synthase (DXS)	up
9.1.2.2	Secondary metabolism.terpenoids.methylerythritol phosphate (MEP) pathway.1-deoxy-D-xylulose 5-phosphate synthase (DXS)	glyma.15g099300	1-deoxy-D-xylulose 5-phosphate synthase (DXS)	up
9.1.4.3	Secondary metabolism.terpenoids.terpene biosynthesis.triterpenoid synthase	glyma.08g027000	triterpenoid synthase	up
9.1.4.3	Secondary metabolism.terpenoids.terpene biosynthesis.triterpenoid synthase	glyma.08g225800	triterpenoid synthase	up
9.1.5.2	Secondary metabolism.terpenoids.cycloartenol biosynthesis.squalene epoxidase	glyma.15g061800	squalene epoxidase	up
9.1.6.1.1	Secondary metabolism.terpenoids.carotenoid biosynthesis.carotenes.phytoene synthase (PSY)	glyma.14g209700	phytoene synthase (PSY)	up
9.1.6.2.1.1	Secondary metabolism.terpenoids.carotenoid biosynthesis.xanthophylls.carotenoid hydroxylase activities.carotenoid beta-ring hydroxylase (BCH)	glyma.09g132200	carotenoid beta ring hydroxylase	up
9.1.6.2.1.1	Secondary metabolism.terpenoids.carotenoid biosynthesis.xanthophylls.carotenoid hydroxylase activities.carotenoid beta-ring hydroxylase (BCH)	glyma.16g179100	carotenoid beta ring hydroxylase	up
9.1.6.2.3	Secondary metabolism.terpenoids.carotenoid biosynthesis.xanthophylls.zeaxanthin epoxidase (ZEP)	glyma.11g055700	zeaxanthin epoxidase (ZEP)	up
9.1.6.3.1	Secondary metabolism.terpenoids.carotenoid biosynthesis.apocarotenoids.class-CCD1 carotenoid cleavage dioxygenase	glyma.13g202200	carotenoid cleavage dioxygenase (CCD1)	up
9.1.6.3.1	Secondary metabolism.terpenoids.carotenoid biosynthesis.apocarotenoids.class-CCD1 carotenoid cleavage dioxygenase	glyma.12g236700	carotenoid cleavage dioxygenase (CCD1)	up
9.2.2.2.1.1	Secondary metabolism.phenolics.flavonoid biosynthesis.chalcones.chalcone synthase activity.chalcone synthase (CHS)	glyma.19g105100	chalcone synthase	up
9.2.2.2.1.2	Secondary metabolism.phenolics.flavonoid biosynthesis.chalcones.chalcone synthase activity.substrate(CHS) adaptor of regulatory SCF ubiquitin ligase (KFB-CHS)	glyma.02g036400	substrate(CHS) adaptor of regulatory SCF ubiquitin ligase (KFB-CHS)	up
9.2.2.3.1	Secondary metabolism.phenolics.flavonoid biosynthesis.flavanones.chalcone isomerase	glyma.20g241700	chalcone isomerase	up
9.2.2.4.2	Secondary metabolism.phenolics.flavonoid biosynthesis.flavones.type-II flavone synthase	glyma.12g067100	type-II flavone synthase	up
9.2.2.5.1	Secondary metabolism.phenolics.flavonoid biosynthesis.dihydroflavonols.flavonoid 3'-hydroxylase	glyma.06g202300	flavonoid 3'-hydroxylase	up
9.2.2.8.1	Secondary metabolism.phenolics.flavonoid biosynthesis.aurones.aureusidin synthase	glyma.15g071200	aureusidin synthase	up
9.2.2.9.1	Secondary metabolism.phenolics.flavonoid biosynthesis.isoflavonoids.isoflavone synthase	glyma.03g143700	isoflavone synthase	up
9.2.2.9.1	Secondary metabolism.phenolics.flavonoid biosynthesis.isoflavonoids.isoflavone synthase	glyma.12g067100	isoflavone synthase	up
10.7.1.2	Redox homeostasis.reactive carbonyl scavenging.oxylipin carbonyl degradation.plastidial alkenal/alkenone oxidoreductase (AOR)	glyma.19g008700	plastidial alkenal/alkenone oxidoreductase (AOR)	up
21.2.2.1.1	Cell wall organisation.hemicellulose.xylan.biosynthesis.galacturonosyltransferase	glyma.02g059400	galacturonosyltransferase	up
21.2.3.2.1	Cell wall organisation.hemicellulose.heteromannan.modification and degradation.mannan O-acetyltransferase (MOAT)	glyma.19g254300	mannan O-acetyltransferase (MOAT)	up
21.2.5.1.4	Cell wall organisation.hemicellulose.arabinogalactan.biosynthesis.beta-1,3-arabinofuranosyltransferase (RAY)	glyma.08g282300	beta-1,3-arabinofuranosyltransferase (RAY)	up
21.3.1.2.1	Cell wall organisation.pectin.homogalacturonan.modification and degradation.pectin methylesterase	glyma.10g150600	pectin methylesterase	up
21.3.1.2.1	Cell wall organisation.pectin.homogalacturonan.modification and degradation.pectin methylesterase	glyma.10g017200	pectin methylesterase	up
21.3.1.2.1	Cell wall organisation.pectin.homogalacturonan.modification and degradation.pectin methylesterase	glyma.20g237800	pectin methylesterase	up
21.3.1.2.1	Cell wall organisation.pectin.homogalacturonan.modification and degradation.pectin methylesterase	glyma.10g009000	pectin methylesterase	up
21.3.1.2.1	Cell wall organisation.pectin.homogalacturonan.modification and degradation.pectin methylesterase	glyma.02g008400	pectin methylesterase	up
21.3.1.2.1	Cell wall organisation.pectin.homogalacturonan.modification and degradation.pectin methylesterase	glyma.02g016600	pectin methylesterase	up
21.3.1.2.1	Cell wall organisation.pectin.homogalacturonan.modification and degradation.pectin methylesterase	glyma.19g225700	pectin methylesterase	up
21.3.1.2.2	Cell wall organisation.pectin.homogalacturonan.modification and degradation.pectin methylesterase inhibitor	glyma.15g138400	pectin methylesterase inhibitor	up
21.3.1.2.2	Cell wall organisation.pectin.homogalacturonan.modification and degradation.pectin methylesterase inhibitor	glyma.17g137400	pectin methylesterase inhibitor	up
21.3.1.2.2	Cell wall organisation.pectin.homogalacturonan.modification and degradation.pectin methylesterase inhibitor	glyma.01g211300	pectin methylesterase inhibitor	up
21.3.2.2.3	Cell wall organisation.pectin.rhamnogalacturonan I.modification and degradation.beta-galactosidase (BGAL)	glyma.11g147900	beta-galactosidase (BGAL)	up
21.3.5.1.1	Cell wall organisation.pectin.modification and degradation.polygalacturonase activities.polygalacturonase (QRT2)	glyma.09g224800	polygalacturonase (QRT2)	up
21.3.5.1.1	Cell wall organisation.pectin.modification and degradation.polygalacturonase activities.polygalacturonase (QRT2)	glyma.15g275400	polygalacturonase (QRT2)	up
21.3.5.1.3	Cell wall organisation.pectin.modification and degradation.polygalacturonase activities.polygalacturonase (PGX1)	glyma.01g027900	polygalacturonase (PGX1)	up
21.3.5.4.3	Cell wall organisation.pectin.modification and degradation.pectin acetylation.pectin acetylesterase (PAE)	glyma.20g159900	pectin acetylesterase (PAE)	up
21.4.1.1.1	Cell wall organisation.cell wall proteins.hydroxyproline-rich glycoprotein activities.arabinogalactan-protein activities.classical arabinogalactan protein	glyma.12g067800	classical arabinogalactan protein	up
21.4.1.1.4	Cell wall organisation.cell wall proteins.hydroxyproline-rich glycoprotein activities.arabinogalactan-protein activities.Xylogen-type arabinogalactan protein (XYP/XYLP)	glyma.08g232500	arabinogalactan protein (Xylogen)	up
21.4.2.1	Cell wall organisation.cell wall proteins.expansin activities.alpha-class expansin	glyma.06g195000	alpha-class expansin	up
21.4.2.2	Cell wall organisation.cell wall proteins.expansin activities.alpha-like-class expansin	glyma.12g022800	alpha-like-class expansin	up
21.4.2.4	Cell wall organisation.cell wall proteins.expansin activities.beta-like-class expansin	glyma.01g204800	beta-like-class expansin	up
21.4.2.4	Cell wall organisation.cell wall proteins.expansin activities.beta-like-class expansin	glyma.17g147600	beta-like-class expansin	up
21.4.2.4	Cell wall organisation.cell wall proteins.expansin activities.beta-like-class expansin	glyma.05g065800	beta-like-class expansin	up
21.6.2.2	Cell wall organisation.lignin.monolignol conjugation and polymerization.lignin laccase	glyma.18g197400	lignin laccase	up
25.1.2.3	Nutrient uptake.nitrogen assimilation.nitrate uptake system.transcriptional repressor (NIGT)	glyma.01g086700	transcriptional repressor (NIGT)	up
25.1.2.3	Nutrient uptake.nitrogen assimilation.nitrate uptake system.transcriptional repressor (NIGT)	glyma.02g098800	transcriptional repressor (NIGT)	up
25.1.4.1.1	Nutrient uptake.nitrogen assimilation.ammonium assimilation.glutamine synthetase activities.cytosolic glutamine synthetase (GLN1)	glyma.09g173200	cytosolic glutamine synthetase (GLN1)	up
25.1.4.1.1	Nutrient uptake.nitrogen assimilation.ammonium assimilation.glutamine synthetase activities.cytosolic glutamine synthetase (GLN1)	glyma.07g104500	cytosolic glutamine synthetase (GLN1)	up
25.1.4.2.2	Nutrient uptake.nitrogen assimilation.ammonium assimilation.glutamate synthase activities.NADH-dependent glutamate synthase (NADH-GOGAT)	glyma.04g236900	NADH-dependent glutamate synthase	up
25.1.2.3	Nutrient uptake.nitrogen assimilation.nitrate uptake system.transcriptional repressor (NIGT)	glyma.01g086700	transcriptional repressor (NIGT)	up
25.1.2.3	Nutrient uptake.nitrogen assimilation.nitrate uptake system.transcriptional repressor (NIGT)	glyma.02g098800	transcriptional repressor (NIGT)	up
25.3.2.2	Nutrient uptake.phosphorus assimilation.phosphate uptake.phosphate transporter (PHO1)	glyma.18g261900	phosphate transporter (PHO1)	up
25.3.2.2	Nutrient uptake.phosphorus assimilation.phosphate uptake.phosphate transporter (PHO1)	glyma.09g235200	phosphate transporter (PHO1)	up
25.4.1.1.1	Nutrient uptake.transition metal homeostasis.uptake systems.reduction-based strategy.metal ion-chelate reductase (FRO)	glyma.17g085100	metal ion-chelate reductase (FRO)	up
25.4.1.2.1.1	Nutrient uptake.transition metal homeostasis.uptake systems.chelation-based strategy.phytosiderophore biosynthesis.nicotianamine synthase	glyma.19g228400	nicotianamine synthase	up
1.1.4.2.14	Photosynthesis.photophosphorylation.photosystem I.PS-I complex.component PsaN	glyma.06g150300	component PsaN of PS-I complex	down
1.4.1.1	Photosynthesis.CAM/C4 photosynthesis.phosphoenolpyruvate (PEP) carboxylase activity.PEP carboxylase (PPC)	glyma.13g270400	PEP carboxylase (PPC)	down
2.1.1.2	Cellular respiration.glycolysis.cytosolic glycolysis.fructose-bisphosphate aldolase (FBA)	glyma.10g066700	fructose-bisphosphate aldolase (FBA)	down
2.1.1.2	Cellular respiration.glycolysis.cytosolic glycolysis.fructose-bisphosphate aldolase (FBA)	glyma.13g151800	fructose-bisphosphate aldolase (FBA)	down
3.1.2.2	Carbohydrate metabolism.sucrose metabolism.biosynthesis.cytosolic fructose-bisphosphate aldolase	glyma.10g066700	cytosolic fructose-bisphosphate aldolase	down
3.1.2.2	Carbohydrate metabolism.sucrose metabolism.biosynthesis.cytosolic fructose-bisphosphate aldolase	glyma.13g151800	cytosolic fructose-bisphosphate aldolase	down
3.1.2.4	Carbohydrate metabolism.sucrose metabolism.biosynthesis.cytosolic phosphoglucose isomerase	glyma.06g032500	cytosolic phosphoglucose isomerase	down
3.1.4.1.1	Carbohydrate metabolism.sucrose metabolism.degradation.invertase activities.cell wall acid beta-fructofuranosidase (CWIN)	glyma.17g227800	cell wall acid beta-fructofuranosidase (CWIN)	down
3.1.4.1.1	Carbohydrate metabolism.sucrose metabolism.degradation.invertase activities.cell wall acid beta-fructofuranosidase (CWIN)	glyma.08g192000	cell wall acid beta-fructofuranosidase (CWIN)	down
3.1.4.1.1	Carbohydrate metabolism.sucrose metabolism.degradation.invertase activities.cell wall acid beta-fructofuranosidase (CWIN)	glyma.07g008800	cell wall acid beta-fructofuranosidase (CWIN)	down
3.1.4.1.2	Carbohydrate metabolism.sucrose metabolism.degradation.invertase activities.vacuolar acid beta-fructofuranosidase (VIN)	glyma.11g030800	vacuolar acid beta-fructofuranosidase (VIN)	down
3.1.4.1.2	Carbohydrate metabolism.sucrose metabolism.degradation.invertase activities.vacuolar acid beta-fructofuranosidase (VIN)	glyma.01g211000	vacuolar acid beta-fructofuranosidase (VIN)	down
3.1.4.1.2	Carbohydrate metabolism.sucrose metabolism.degradation.invertase activities.vacuolar acid beta-fructofuranosidase (VIN)	glyma.17g138500	vacuolar acid beta-fructofuranosidase (VIN)	down
3.1.4.2	Carbohydrate metabolism.sucrose metabolism.degradation.sucrose synthase	glyma.13g114000	sucrose synthase	down
3.1.4.4	Carbohydrate metabolism.sucrose metabolism.degradation.fructose kinase	glyma.15g029800	fructose kinase	down
3.2.3.3.1.1	Carbohydrate metabolism.starch metabolism.degradation.hydrolysis and phosphorolysis.amylase activities.alpha amylase	glyma.17g242400	alpha amylase	down
3.3.2	Carbohydrate metabolism.trehalose metabolism.trehalose-6-phosphate phosphatase	glyma.04g103600	trehalose-6-phosphate phosphatase	down
3.11.1.2	Carbohydrate metabolism.fermentation.acetic acid biosynthesis.alcohol dehydrogenase (ADH)	glyma.04g213900	alcohol dehydrogenase (ADH)	down
3.11.1.3	Carbohydrate metabolism.fermentation.acetic acid biosynthesis.aldehyde dehydrogenase (ALDH2B)	glyma.13g170600	aldehyde dehydrogenase (ALDH2B)	down
4.1.1.2.3	Amino acid metabolism.glutamate group amino acid biosynthesis.glutamate-derived amino acids.arginine.argininosuccinate synthetase	glyma.05g046900	argininosuccinate synthetase	down
4.1.1.4.3	Amino acid metabolism.glutamate group amino acid biosynthesis.glutamate-derived amino acids.proline.proline transporter (ProT)	glyma.18g031300	proline transporter (ProT)	down
4.1.1.4.3	Amino acid metabolism.glutamate group amino acid biosynthesis.glutamate-derived amino acids.proline.proline transporter (ProT)	glyma.17g125600	proline transporter (ProT)	down
4.1.1.4.3	Amino acid metabolism.glutamate group amino acid biosynthesis.glutamate-derived amino acids.proline.proline transporter (ProT)	glyma.05g043100	proline transporter (ProT)	down
4.2.1.1	Amino acid metabolism.aspartate group amino acid biosynthesis.asparagine.glutamine-dependent asparagine synthetase	glyma.02g228100	glutamine-dependent asparagine synthetase	down
4.2.1.2	Amino acid metabolism.aspartate group amino acid biosynthesis.asparagine.L-asparaginase	glyma.06g043000	L-asparaginase	down
4.2.2.3.1	Amino acid metabolism.aspartate group amino acid biosynthesis.aspartate-derived amino acids.lysine.hydroxy-tetrahydrodihydrodipicolinate synthase	glyma.03g022300	hydroxy-tetrahydrodihydrodipicolinate synthase	down
4.3.2.5.1.2	Amino acid metabolism.pyruvate group amino acid biosynthesis.pyruvate-derived amino acids.leucine.2-isopropylmalate synthase activity.substrate(IPMS) adaptor of regulatory SCF ubiquitin ligase	glyma.08g127900	substrate(IPMS) adaptor of regulatory SCF ubiquitin ligase	down
4.3.2.5.1.2	Amino acid metabolism.pyruvate group amino acid biosynthesis.pyruvate-derived amino acids.leucine.2-isopropylmalate synthase activity.substrate(IPMS) adaptor of regulatory SCF ubiquitin ligase	glyma.08g185900	substrate(IPMS) adaptor of regulatory SCF ubiquitin ligase	down
4.3.2.5.1.2	Amino acid metabolism.pyruvate group amino acid biosynthesis.pyruvate-derived amino acids.leucine.2-isopropylmalate synthase activity.substrate(IPMS) adaptor of regulatory SCF ubiquitin ligase	glyma.15g046900	substrate(IPMS) adaptor of regulatory SCF ubiquitin ligase	down
4.4.1.1	Amino acid metabolism.serine group amino acid biosynthesis.non-photorespiratory serine.phosphoglycerate dehydrogenase	glyma.13g372200	phosphoglycerate dehydrogenase	down
4.4.2.1	Amino acid metabolism.serine group amino acid biosynthesis.cysteine.serine O-acetyltransferase (SAT)	glyma.07g058800	serine O-acetyltransferase (SAT)	down
4.6.3.1	Amino acid metabolism.amino acid degradation.proline.proline dehydrogenase	glyma.13g049700	proline dehydrogenase	down
4.6.5.1	Amino acid metabolism.amino acid degradation.threonine.threonine aldolase	glyma.03g250800	threonine aldolase	down
4.6.5.1	Amino acid metabolism.amino acid degradation.threonine.threonine aldolase	glyma.20g223200	threonine aldolase	down
4.6.6.2	Amino acid metabolism.amino acid degradation.cysteine.sulfur dioxygenase	glyma.13g261400	sulfur dioxygenase	down
4.6.8.4.1	Amino acid metabolism.amino acid degradation.aromatic amino acids.tyrosine.tyrosine aminotransferase (TAT)	glyma.06g235900	tyrosine aminotransferase (TAT)	down
4.6.8.4.3	Amino acid metabolism.amino acid degradation.aromatic amino acids.tyrosine.maleylacetoacetate isomerase (MAAI)	glyma.01g142800	maleylacetoacetate isomerase (MAAI)	down
5.1.1.2.1	Lipid metabolism.fatty acid metabolism.citrate shuttle.ATP-dependent citrate lyase heterodimer.alpha chain	glyma.15g267000	alpha chain of ATP-dependent citrate lyase complex	down
5.1.1.2.1	Lipid metabolism.fatty acid metabolism.citrate shuttle.ATP-dependent citrate lyase heterodimer.alpha chain	glyma.08g159900	alpha chain of ATP-dependent citrate lyase complex	down
5.1.1.4	Lipid metabolism.fatty acid metabolism.citrate shuttle.cytosolic NADP-dependent malic enzyme	glyma.01g008500	cytosolic NADP-dependent malic enzyme	down
5.1.2.1	Lipid metabolism.fatty acid metabolism.acetyl-CoA generation.plastidial pyruvate kinase	glyma.16g173100	plastidial pyruvate kinase	down
5.1.2.2.2	Lipid metabolism.fatty acid metabolism.acetyl-CoA generation.plastidial pyruvate dehydrogenase complex.dihydrolipoamide acetyltransferase component E2	glyma.01g081900	dihydrolipoamide acetyltransferase component E2 of plastidial pyruvate dehydrogenase complex	down
5.1.4.1	Lipid metabolism.fatty acid metabolism.plastidial fatty acid synthase (ptFAS) system.acyl carrier protein (ptACP)	glyma.15g098500	acyl carrier protein (ptACP)	down
5.1.6.1.1.1	Lipid metabolism.fatty acid metabolism.endoplasmic reticulum-localized fatty acid elongase (FAE) system.fatty acid elongation complex.condensing enzyme activities.3-ketoacyl-CoA synthase (KCS)	glyma.03g260300	3-ketoacyl-CoA synthase (KCS)	down
5.1.6.1.1.1	Lipid metabolism.fatty acid metabolism.endoplasmic reticulum-localized fatty acid elongase (FAE) system.fatty acid elongation complex.condensing enzyme activities.3-ketoacyl-CoA synthase (KCS)	glyma.04g149300	3-ketoacyl-CoA synthase (KCS)	down
5.1.6.1.1.1	Lipid metabolism.fatty acid metabolism.endoplasmic reticulum-localized fatty acid elongase (FAE) system.fatty acid elongation complex.condensing enzyme activities.3-ketoacyl-CoA synthase (KCS)	glyma.10g001800	3-ketoacyl-CoA synthase (KCS)	down
5.1.6.1.1.1	Lipid metabolism.fatty acid metabolism.endoplasmic reticulum-localized fatty acid elongase (FAE) system.fatty acid elongation complex.condensing enzyme activities.3-ketoacyl-CoA synthase (KCS)	glyma.13g331600	3-ketoacyl-CoA synthase (KCS)	down
5.1.6.1.3	Lipid metabolism.fatty acid metabolism.endoplasmic reticulum-localized fatty acid elongase (FAE) system.fatty acid elongation complex.3-hydroxyacyl-CoA dehydratase (HCD)	glyma.08g279700	3-hydroxyacyl-CoA dehydratase (HCD)	down
5.1.7.2.1	Lipid metabolism.fatty acid metabolism.fatty acid desaturation.first desaturation.delta-9 stearoyl-ACP desaturase (AAD)	glyma.14g121400	delta-9 stearoyl-ACP desaturase (AAD)	down
5.1.7.3.1	Lipid metabolism.fatty acid metabolism.fatty acid desaturation.methyl-end desaturation.delta-12/delta-15 fatty acid desaturase (FAD2/3/6-8)	glyma.18g202600	delta-12/delta-15 fatty acid desaturase	down
5.1.7.3.1	Lipid metabolism.fatty acid metabolism.fatty acid desaturation.methyl-end desaturation.delta-12/delta-15 fatty acid desaturase (FAD2/3/6-8)	glyma.14g194300	delta-12/delta-15 fatty acid desaturase	down
5.1.7.3.1	Lipid metabolism.fatty acid metabolism.fatty acid desaturation.methyl-end desaturation.delta-12/delta-15 fatty acid desaturase (FAD2/3/6-8)	glyma.03g056700	delta-12/delta-15 fatty acid desaturase	down
5.1.7.3.1	Lipid metabolism.fatty acid metabolism.fatty acid desaturation.methyl-end desaturation.delta-12/delta-15 fatty acid desaturase (FAD2/3/6-8)	glyma.11g174100	delta-12/delta-15 fatty acid desaturase	down
5.1.9.4.1	Lipid metabolism.fatty acid metabolism.fatty acid degradation.alpha-oxidation.alpha dioxygenase	glyma.19g011700	alpha dioxygenase	down
5.2.1.2.1	Lipid metabolism.glycerolipid metabolism.phosphatidate biosynthesis.endoplasmic reticulum phosphatidate biosynthesis.NAD-dependent glycerol-3-phosphate dehydrogenase	glyma.02g186600	NAD-dependent glycerol-3-phosphate dehydrogenase	down
5.2.1.2.2	Lipid metabolism.glycerolipid metabolism.phosphatidate biosynthesis.endoplasmic reticulum phosphatidate biosynthesis.glycerol-3-phosphate acyltransferase (GPAT4-8)	glyma.07g146800	glycerol-3-phosphate acyltransferase (GPAT4-8)	down
5.2.1.2.2	Lipid metabolism.glycerolipid metabolism.phosphatidate biosynthesis.endoplasmic reticulum phosphatidate biosynthesis.glycerol-3-phosphate acyltransferase (GPAT4-8)	glyma.18g197800	glycerol-3-phosphate acyltransferase (GPAT4-8)	down
5.2.1.4	Lipid metabolism.glycerolipid metabolism.phosphatidate biosynthesis.diacylglycerol kinase	glyma.06g299200	diacylglycerol kinase	down
5.2.2.1	Lipid metabolism.glycerolipid metabolism.diacylglycerol biosynthesis.phosphatidate phosphatase (LPP-alpha)	glyma.20g121200	phosphatidate phosphatase (LPP-alpha)	down
5.2.5.1	Lipid metabolism.glycerolipid metabolism.phosphatidylcholine biosynthesis.phospho-base N-methyltransferase	glyma.05g246500	phospho-base N-methyltransferase	down
5.2.5.5.1	Lipid metabolism.glycerolipid metabolism.phosphatidylcholine biosynthesis.choline homeostasis.phosphocholine phosphatase	glyma.08g194900	phosphocholine phosphatase	down
5.2.5.5.1	Lipid metabolism.glycerolipid metabolism.phosphatidylcholine biosynthesis.choline homeostasis.phosphocholine phosphatase	glyma.13g351600	phosphocholine phosphatase	down
5.2.5.5.1	Lipid metabolism.glycerolipid metabolism.phosphatidylcholine biosynthesis.choline homeostasis.phosphocholine phosphatase	glyma.07g011700	phosphocholine phosphatase	down
5.2.5.7	Lipid metabolism.glycerolipid metabolism.phosphatidylcholine biosynthesis.phosphatidylcholine:diacylglycerol cholinephosphotransferase (PDCT)	glyma.08g213100	phosphatidylcholine:diacylglycerol cholinephosphotransferase (PDCT)	down
5.2.10.1.1	Lipid metabolism.glycerolipid metabolism.glycerolipid degradation.triacylglycerol lipase activities.monoacylglycerol lipase	glyma.20g240600	monoacylglycerol lipase	down
5.2.10.1.2.2	Lipid metabolism.glycerolipid metabolism.glycerolipid degradation.triacylglycerol lipase activities.diacyl-/triacylglycerol lipase activities.lipase (LIP)	glyma.16g058100	lipase (LIP)	down
5.2.10.1.2.3	Lipid metabolism.glycerolipid metabolism.glycerolipid degradation.triacylglycerol lipase activities.diacyl-/triacylglycerol lipase activities.lipase (OBL)	glyma.17g173600	lipase (OBL)	down
5.2.10.2.1.1	Lipid metabolism.glycerolipid metabolism.glycerolipid degradation.phospholipase activities.phospholipase A1 activities.phospholipase A1 (PC-PLA1)	glyma.05g064200	phospholipase A1 (PC-PLA1)	down
5.2.10.2.1.1	Lipid metabolism.glycerolipid metabolism.glycerolipid degradation.phospholipase activities.phospholipase A1 activities.phospholipase A1 (PC-PLA1)	glyma.02g142200	phospholipase A1 (PC-PLA1)	down
5.2.10.2.1.1	Lipid metabolism.glycerolipid metabolism.glycerolipid degradation.phospholipase activities.phospholipase A1 activities.phospholipase A1 (PC-PLA1)	glyma.17g145900	phospholipase A1 (PC-PLA1)	down
5.2.10.2.1.3	Lipid metabolism.glycerolipid metabolism.glycerolipid degradation.phospholipase activities.phospholipase A1 activities.phosphatidylglycerol lipase (PLIP1)	glyma.19g255100	phosphatidylglycerol lipase (PLIP1)	down
5.2.10.2.2.1	Lipid metabolism.glycerolipid metabolism.glycerolipid degradation.phospholipase activities.phospholipase A2 activities.phospholipase A2 (sPLA2)	glyma.01g002400	phospholipase A2 (sPLA2)	down
5.2.10.2.2.1	Lipid metabolism.glycerolipid metabolism.glycerolipid degradation.phospholipase activities.phospholipase A2 activities.phospholipase A2 (sPLA2)	glyma.07g129900	phospholipase A2 (sPLA2)	down
5.2.10.2.2.3	Lipid metabolism.glycerolipid metabolism.glycerolipid degradation.phospholipase activities.phospholipase A2 activities.phospholipase A2 (pPLA2-II)	glyma.14g081200	phospholipase A2 (pPLA2-II)	down
5.2.10.2.2.3	Lipid metabolism.glycerolipid metabolism.glycerolipid degradation.phospholipase activities.phospholipase A2 activities.phospholipase A2 (pPLA2-II)	glyma.14g081300	phospholipase A2 (pPLA2-II)	down
5.2.10.2.2.3	Lipid metabolism.glycerolipid metabolism.glycerolipid degradation.phospholipase activities.phospholipase A2 activities.phospholipase A2 (pPLA2-II)	glyma.14g081500	phospholipase A2 (pPLA2-II)	down
5.2.10.2.2.4	Lipid metabolism.glycerolipid metabolism.glycerolipid degradation.phospholipase activities.phospholipase A2 activities.phospholipase A2 (pPLA2-III)	glyma.15g128300	phospholipase A2 (pPLA2-III)	down
5.2.10.2.2.4	Lipid metabolism.glycerolipid metabolism.glycerolipid degradation.phospholipase activities.phospholipase A2 activities.phospholipase A2 (pPLA2-III)	glyma.09g022000	phospholipase A2 (pPLA2-III)	down
5.2.10.2.2.4	Lipid metabolism.glycerolipid metabolism.glycerolipid degradation.phospholipase activities.phospholipase A2 activities.phospholipase A2 (pPLA2-III)	glyma.10g026800	phospholipase A2 (pPLA2-III)	down
5.2.10.2.3.1	Lipid metabolism.glycerolipid metabolism.glycerolipid degradation.phospholipase activities.phospholipase C activities.phospholipase C (nPLC)	glyma.06g169100	phospholipase C (nPLC)	down
5.2.10.2.3.1	Lipid metabolism.glycerolipid metabolism.glycerolipid degradation.phospholipase activities.phospholipase C activities.phospholipase C (nPLC)	glyma.03g092800	phospholipase C (nPLC)	down
5.2.10.2.4.1	Lipid metabolism.glycerolipid metabolism.glycerolipid degradation.phospholipase activities.phospholipase D activities.phospholipase D (PLD-alpha)	glyma.15g008500	phospholipase D (PLD-alpha)	down
5.2.10.3.3	Lipid metabolism.glycerolipid metabolism.glycerolipid degradation.glycerol metabolism.NAD-dependent glycerol-3-phosphate dehydrogenase	glyma.02g186600	NAD-dependent glycerol-3-phosphate dehydrogenase	down
5.3.7	Lipid metabolism.galactolipid and sulfolipid biosynthesis.UDP-sulfoquinovose:DAG sulfoquinovosyltransferase (SQD2)	glyma.03g078300	UDP-sulfoquinovose:DAG sulfoquinovosyltransferase (SQD2)	down
5.4.4.2	Lipid metabolism.sphingolipid metabolism.sphingolipid transport.glycolipid transfer protein (GLTP)	glyma.13g039200	glycolipid transfer protein (GLTP)	down
5.4.4.2	Lipid metabolism.sphingolipid metabolism.sphingolipid transport.glycolipid transfer protein (GLTP)	glyma.06g124000	glycolipid transfer protein (GLTP)	down
5.4.4.2	Lipid metabolism.sphingolipid metabolism.sphingolipid transport.glycolipid transfer protein (GLTP)	glyma.04g239900	glycolipid transfer protein (GLTP)	down
5.4.4.2	Lipid metabolism.sphingolipid metabolism.sphingolipid transport.glycolipid transfer protein (GLTP)	glyma.14g123200	glycolipid transfer protein (GLTP)	down
5.5.1.4	Lipid metabolism.phytosterol metabolism.plant sterol pathway.sterol delta8-delta7 isomerase	glyma.13g078900	sterol delta8-delta7 isomerase	down
5.5.1.4	Lipid metabolism.phytosterol metabolism.plant sterol pathway.sterol delta8-delta7 isomerase	glyma.09g186900	sterol delta8-delta7 isomerase	down
5.5.1.7	Lipid metabolism.phytosterol metabolism.plant sterol pathway.sterol delta24 reductase	glyma.12g028300	sterol delta24 reductase	down
5.5.4.2	Lipid metabolism.phytosterol metabolism.phytosterol esterification.acyl-CoA:cholesterol acyltransferase	glyma.18g087200	acyl-CoA:cholesterol acyltransferase	down
5.5.4.2	Lipid metabolism.phytosterol metabolism.phytosterol esterification.acyl-CoA:cholesterol acyltransferase	glyma.08g323400	acyl-CoA:cholesterol acyltransferase	down
6.1.3.1	Nucleotide metabolism.purines.salvage pathway.adenine phosphoribosyltransferase (APT)	glyma.01g210800	adenine phosphoribosyltransferase (APT)	down
6.1.3.1	Nucleotide metabolism.purines.salvage pathway.adenine phosphoribosyltransferase (APT)	glyma.17g138800	adenine phosphoribosyltransferase (APT)	down
6.1.5.3.1	Nucleotide metabolism.purines.catabolism.NSH1-NSH2 nucleoside hydrolase heterodimer.component NSH1	glyma.19g193700	nucleoside hydrolase	down
6.2.4.2	Nucleotide metabolism.pyrimidines.catabolism.cytidine deaminase (CDA)	glyma.08g029000	cytidine deaminase (CDA)	down
6.2.4.4	Nucleotide metabolism.pyrimidines.catabolism.dihydopyrimidine aminohydrolase (PYD2)	glyma.02g278600	dihydopyrimidine aminohydrolase	down
6.2.4.4	Nucleotide metabolism.pyrimidines.catabolism.dihydopyrimidine aminohydrolase (PYD2)	glyma.14g036000	dihydopyrimidine aminohydrolase	down
6.2.4.6	Nucleotide metabolism.pyrimidines.catabolism.alanine aminotransferase (PYD4)	glyma.03g040600	alanine aminotransferase (PYD4)	down
6.2.4.6	Nucleotide metabolism.pyrimidines.catabolism.alanine aminotransferase (PYD4)	glyma.11g236200	alanine aminotransferase (PYD4)	down
6.3.1.1.1	Nucleotide metabolism.deoxynucleotides.biosynthesis.ribonucleoside-diphosphate reductase heterodimer.large subunit	glyma.06g148500	large subunit of ribonucleoside-diphosphate reductase heterodimer	down
6.3.2.1	Nucleotide metabolism.deoxynucleotides.salvage pathway.thymidine kinase (TK1)	glyma.13g025800	thymidine kinase (TK1)	down
7.12.2.2	Coenzyme metabolism.tetrapyrrole biosynthesis.uroporphyrinogen III formation.porphobilinogen deaminase	glyma.12g021100	porphobilinogen deaminase	down
9.1.1.3	Secondary metabolism.terpenoids.mevalonate pathway.3-hydroxy-3-methylglutaryl-CoA reductase	glyma.01g156700	3-hydroxy-3-methylglutaryl-CoA reductase	down
9.1.1.3	Secondary metabolism.terpenoids.mevalonate pathway.3-hydroxy-3-methylglutaryl-CoA reductase	glyma.20g058000	3-hydroxy-3-methylglutaryl-CoA reductase	down
9.1.1.4	Secondary metabolism.terpenoids.mevalonate pathway.mevalonate kinase	glyma.03g239000	mevalonate kinase	down
9.1.2.2	Secondary metabolism.terpenoids.methylerythritol phosphate (MEP) pathway.1-deoxy-D-xylulose 5-phosphate synthase (DXS)	glyma.08g277000	1-deoxy-D-xylulose 5-phosphate synthase (DXS)	down
9.1.4.3	Secondary metabolism.terpenoids.terpene biosynthesis.triterpenoid synthase	glyma.01g001500	triterpenoid synthase	down
9.1.4.3	Secondary metabolism.terpenoids.terpene biosynthesis.triterpenoid synthase	glyma.20g192700	triterpenoid synthase	down
9.1.4.3	Secondary metabolism.terpenoids.terpene biosynthesis.triterpenoid synthase	glyma.03g121300	triterpenoid synthase	down
9.1.4.3	Secondary metabolism.terpenoids.terpene biosynthesis.triterpenoid synthase	glyma.07g001300	triterpenoid synthase	down
9.1.5.3	Secondary metabolism.terpenoids.cycloartenol biosynthesis.cycloartenol synthase	glyma.01g001500	cycloartenol synthase	down
9.1.6.1.1	Secondary metabolism.terpenoids.carotenoid biosynthesis.carotenes.phytoene synthase (PSY)	glyma.18g000600	phytoene synthase (PSY)	down
9.1.6.2.4	Secondary metabolism.terpenoids.carotenoid biosynthesis.xanthophylls.neoxanthin synthase (ABA4)	glyma.19g047800	neoxanthin synthase (ABA4)	down
9.1.6.2.5	Secondary metabolism.terpenoids.carotenoid biosynthesis.xanthophylls.neoxanthin biosynthesis cofactor (NXD1)	glyma.13g264200	neoxanthin biosynthesis cofactor (NXD1)	down
9.1.6.3.3	Secondary metabolism.terpenoids.carotenoid biosynthesis.apocarotenoids.zaxinone synthase (ZAS)	glyma.06g085100	zaxinone synthase (ZAS)	down
9.1.6.3.3	Secondary metabolism.terpenoids.carotenoid biosynthesis.apocarotenoids.zaxinone synthase (ZAS)	glyma.06g085000	zaxinone synthase (ZAS)	down
9.1.6.3.3	Secondary metabolism.terpenoids.carotenoid biosynthesis.apocarotenoids.zaxinone synthase (ZAS)	glyma.04g083500	zaxinone synthase (ZAS)	down
9.2.2.2.1.1	Secondary metabolism.phenolics.flavonoid biosynthesis.chalcones.chalcone synthase activity.chalcone synthase (CHS)	glyma.02g130400	chalcone synthase	down
9.2.2.3.1	Secondary metabolism.phenolics.flavonoid biosynthesis.flavanones.chalcone isomerase	glyma.10g292200	chalcone isomerase	down
9.2.2.7.1	Secondary metabolism.phenolics.flavonoid biosynthesis.flavonol glycosides.flavonol 3-O-glycosyltransferase	glyma.02g105300	flavonol 3-O-glycosyltransferase	down
9.2.2.7.2	Secondary metabolism.phenolics.flavonoid biosynthesis.flavonol glycosides.flavonol-3-O-rhamnosyltransferase	glyma.13g255800	flavonol-3-O-rhamnosyltransferase	down
9.2.2.8.1	Secondary metabolism.phenolics.flavonoid biosynthesis.aurones.aureusidin synthase	glyma.13g183000	aureusidin synthase	down
9.2.2.9.1	Secondary metabolism.phenolics.flavonoid biosynthesis.isoflavonoids.isoflavone synthase	glyma.03g142100	isoflavone synthase	down
9.2.2.9.3	Secondary metabolism.phenolics.flavonoid biosynthesis.isoflavonoids.isoflavone 2'-hydroxylase	glyma.09g049100	isoflavone 2'-hydroxylase	down
9.2.2.9.3	Secondary metabolism.phenolics.flavonoid biosynthesis.isoflavonoids.isoflavone 2'-hydroxylase	glyma.09g048800	isoflavone 2'-hydroxylase	down
9.2.2.9.4	Secondary metabolism.phenolics.flavonoid biosynthesis.isoflavonoids.isoflavone-7-O-methyltransferase	glyma.18g269600	isoflavone-7-O-methyltransferase	down
9.2.2.9.4	Secondary metabolism.phenolics.flavonoid biosynthesis.isoflavonoids.isoflavone-7-O-methyltransferase	glyma.08g246700	isoflavone-7-O-methyltransferase	down
9.2.2.9.4	Secondary metabolism.phenolics.flavonoid biosynthesis.isoflavonoids.isoflavone-7-O-methyltransferase	glyma.20g213700	isoflavone-7-O-methyltransferase	down
9.2.2.9.4	Secondary metabolism.phenolics.flavonoid biosynthesis.isoflavonoids.isoflavone-7-O-methyltransferase	glyma.10g176500	isoflavone-7-O-methyltransferase	down
9.2.2.9.4	Secondary metabolism.phenolics.flavonoid biosynthesis.isoflavonoids.isoflavone-7-O-methyltransferase	glyma.10g176700	isoflavone-7-O-methyltransferase	down
9.2.2.9.4	Secondary metabolism.phenolics.flavonoid biosynthesis.isoflavonoids.isoflavone-7-O-methyltransferase	glyma.10g176600	isoflavone-7-O-methyltransferase	down
9.2.2.9.5	Secondary metabolism.phenolics.flavonoid biosynthesis.isoflavonoids.isoflavone reductase	glyma.11g070600	isoflavone reductase	down
9.2.2.9.5	Secondary metabolism.phenolics.flavonoid biosynthesis.isoflavonoids.isoflavone reductase	glyma.01g172600	isoflavone reductase	down
9.2.2.10.1	Secondary metabolism.phenolics.flavonoid biosynthesis.anthocyanidins.dihydroflavonol 4-reductase	glyma.02g158700	dihydroflavonol 4-reductase	down
9.2.3.1	Secondary metabolism.phenolics.lignan biosynthesis.pinoresinol/lariciresinol reductase (PLR)	glyma.09g211500	pinoresinol/lariciresinol reductase (PLR)	down
9.2.3.1	Secondary metabolism.phenolics.lignan biosynthesis.pinoresinol/lariciresinol reductase (PLR)	glyma.09g211600	pinoresinol/lariciresinol reductase (PLR)	down
10.7.1.2	Redox homeostasis.reactive carbonyl scavenging.oxylipin carbonyl degradation.plastidial alkenal/alkenone oxidoreductase (AOR)	glyma.19g008300	plastidial alkenal/alkenone oxidoreductase (AOR)	down
10.7.1.2	Redox homeostasis.reactive carbonyl scavenging.oxylipin carbonyl degradation.plastidial alkenal/alkenone oxidoreductase (AOR)	glyma.19g008600	plastidial alkenal/alkenone oxidoreductase (AOR)	down
21.1.1.1.1	Cell wall organisation.cellulose.cellulose synthase complex (CSC).CSC components.cellulose synthase (CesA)	glyma.02g080900	catalytic component CesA of cellulose synthase complex	down
21.1.1.1.1	Cell wall organisation.cellulose.cellulose synthase complex (CSC).CSC components.cellulose synthase (CesA)	glyma.16g165900	catalytic component CesA of cellulose synthase complex	down
21.1.1.1.1	Cell wall organisation.cellulose.cellulose synthase complex (CSC).CSC components.cellulose synthase (CesA)	glyma.09g103000	catalytic component CesA of cellulose synthase complex	down
21.1.1.4.1	Cell wall organisation.cellulose.cellulose synthase complex (CSC).microtubule-dependent CSC insertion.microtubule-interacting protein (CC)	glyma.17g172900	microtubule-interacting component CC of cellulose synthase complex	down
21.1.1.4.2	Cell wall organisation.cellulose.cellulose synthase complex (CSC).microtubule-dependent CSC insertion.regulatory protein (CSI)	glyma.18g019600	cellulose synthase CSC-interactive protein (CSI)	down
21.1.1.4.2	Cell wall organisation.cellulose.cellulose synthase complex (CSC).microtubule-dependent CSC insertion.regulatory protein (CSI)	glyma.08g139300	cellulose synthase CSC-interactive protein (CSI)	down
21.1.2.2	Cell wall organisation.cellulose.cellulose-hemicellulose network assembly.regulatory protein (COB)	glyma.04g160100	regulatory protein (COB) of cellulose-hemicellulose network assembly	down
21.1.2.2	Cell wall organisation.cellulose.cellulose-hemicellulose network assembly.regulatory protein (COB)	glyma.06g205400	regulatory protein (COB) of cellulose-hemicellulose network assembly	down
21.1.2.2	Cell wall organisation.cellulose.cellulose-hemicellulose network assembly.regulatory protein (COB)	glyma.18g271900	regulatory protein (COB) of cellulose-hemicellulose network assembly	down
21.1.3.1	Cell wall organisation.cellulose.cellulose modification.class-B endo-1,4-beta-glucanase	glyma.04g111300	class-B endo-1,4-beta-glucanase	down
21.1.3.1	Cell wall organisation.cellulose.cellulose modification.class-B endo-1,4-beta-glucanase	glyma.05g236400	class-B endo-1,4-beta-glucanase	down
21.1.3.1	Cell wall organisation.cellulose.cellulose modification.class-B endo-1,4-beta-glucanase	glyma.03g216100	class-B endo-1,4-beta-glucanase	down
21.1.3.1	Cell wall organisation.cellulose.cellulose modification.class-B endo-1,4-beta-glucanase	glyma.02g016400	class-B endo-1,4-beta-glucanase	down
21.1.3.1	Cell wall organisation.cellulose.cellulose modification.class-B endo-1,4-beta-glucanase	glyma.06g323100	class-B endo-1,4-beta-glucanase	down
21.1.3.1	Cell wall organisation.cellulose.cellulose modification.class-B endo-1,4-beta-glucanase	glyma.08g043600	class-B endo-1,4-beta-glucanase	down
21.1.3.2	Cell wall organisation.cellulose.cellulose modification.class-C endo-1,4-beta-glucanase	glyma.05g216400	class-C endo-1,4-beta-glucanase	down
21.1.3.2	Cell wall organisation.cellulose.cellulose modification.class-C endo-1,4-beta-glucanase	glyma.08g022300	class-C endo-1,4-beta-glucanase	down
21.2.1.1.1	Cell wall organisation.hemicellulose.xyloglucan.biosynthesis.1,4-beta-glucan synthase (CSLC)	glyma.19g012700	1,4-beta-glucan synthase (CSLC)	down
21.2.1.1.4	Cell wall organisation.hemicellulose.xyloglucan.biosynthesis.1,2-alpha-fucosyltransferase (FUT)	glyma.07g022300	1,2-alpha-fucosyltransferase (FUT)	down
21.2.1.2.2	Cell wall organisation.hemicellulose.xyloglucan.modification and degradation.xyloglucan O-acetyltransferase (AXY4)	glyma.01g034900	xyloglucan O-acetyltransferase (AXY4)	down
21.2.1.2.5	Cell wall organisation.hemicellulose.xyloglucan.modification and degradation.1,6-alpha-xylosidase	glyma.01g081300	1,6-alpha-xylosidase	down
21.2.1.2.6	Cell wall organisation.hemicellulose.xyloglucan.modification and degradation.xyloglucan endotransglucosylase/hydrolase	glyma.12g178000	xyloglucan endotransglucosylase/hydrolase	down
21.2.1.2.6	Cell wall organisation.hemicellulose.xyloglucan.modification and degradation.xyloglucan endotransglucosylase/hydrolase	glyma.03g184500	xyloglucan endotransglucosylase/hydrolase	down
21.2.1.2.6	Cell wall organisation.hemicellulose.xyloglucan.modification and degradation.xyloglucan endotransglucosylase/hydrolase	glyma.13g322500	xyloglucan endotransglucosylase/hydrolase	down
21.2.1.2.6	Cell wall organisation.hemicellulose.xyloglucan.modification and degradation.xyloglucan endotransglucosylase/hydrolase	glyma.11g193600	xyloglucan endotransglucosylase/hydrolase	down
21.2.1.2.6	Cell wall organisation.hemicellulose.xyloglucan.modification and degradation.xyloglucan endotransglucosylase/hydrolase	glyma.12g080100	xyloglucan endotransglucosylase/hydrolase	down
21.2.1.2.7	Cell wall organisation.hemicellulose.xyloglucan.modification and degradation.alpha-L-fucosidase (FXG)	glyma.19g120000	alpha-L-fucosidase (FXG)	down
21.2.1.2.7	Cell wall organisation.hemicellulose.xyloglucan.modification and degradation.alpha-L-fucosidase (FXG)	glyma.14g150100	alpha-L-fucosidase (FXG)	down
21.2.2.1.1	Cell wall organisation.hemicellulose.xylan.biosynthesis.galacturonosyltransferase	glyma.19g214200	galacturonosyltransferase	down
21.2.2.1.3.1	Cell wall organisation.hemicellulose.xylan.biosynthesis.xylosyltransferase activities.xylosyltransferase (IRX9)	glyma.06g083800	xylosyltransferase (IRX9)	down
21.2.2.2.2	Cell wall organisation.hemicellulose.xylan.modification and degradation.xylan O-acetyltransferase (XOAT)	glyma.07g152000	xylan O-acetyltransferase (XOAT)	down
21.2.2.2.2	Cell wall organisation.hemicellulose.xylan.modification and degradation.xylan O-acetyltransferase (XOAT)	glyma.07g155600	xylan O-acetyltransferase (XOAT)	down
21.2.2.2.2	Cell wall organisation.hemicellulose.xylan.modification and degradation.xylan O-acetyltransferase (XOAT)	glyma.18g203100	xylan O-acetyltransferase (XOAT)	down
21.2.2.2.4	Cell wall organisation.hemicellulose.xylan.modification and degradation.endo-beta-1,4-xylanase	glyma.06g050200	endo-beta-1,4-xylanase	down
21.2.2.2.4	Cell wall organisation.hemicellulose.xylan.modification and degradation.endo-beta-1,4-xylanase	glyma.04g049700	endo-beta-1,4-xylanase	down
21.2.3.1.1.1	Cell wall organisation.hemicellulose.heteromannan.biosynthesis.mannan synthase activities.mannan synthase (CSLA)	glyma.13g150700	mannan synthase (CSLA)	down
21.2.3.1.1.1	Cell wall organisation.hemicellulose.heteromannan.biosynthesis.mannan synthase activities.mannan synthase (CSLA)	glyma.11g189600	mannan synthase (CSLA)	down
21.2.3.1.1.1	Cell wall organisation.hemicellulose.heteromannan.biosynthesis.mannan synthase activities.mannan synthase (CSLA)	glyma.12g084600	mannan synthase (CSLA)	down
21.2.3.1.1.2	Cell wall organisation.hemicellulose.heteromannan.biosynthesis.mannan synthase activities.mannan synthase (CSLD)	glyma.03g217500	mannan synthase (CSLD)	down
21.2.3.1.1.2	Cell wall organisation.hemicellulose.heteromannan.biosynthesis.mannan synthase activities.mannan synthase (CSLD)	glyma.19g214100	mannan synthase (CSLD)	down
21.2.3.1.2	Cell wall organisation.hemicellulose.heteromannan.biosynthesis.mannan biosynthesis accessory protein	glyma.08g222300	mannan synthesis accessory protein	down
21.2.3.1.2	Cell wall organisation.hemicellulose.heteromannan.biosynthesis.mannan biosynthesis accessory protein	glyma.07g004200	mannan synthesis accessory protein	down
21.2.3.1.3	Cell wall organisation.hemicellulose.heteromannan.biosynthesis.galactoglucomannan galactosyltransferase (MUCI10)	glyma.11g046800	galactoglucomannan galactosyltransferase (MUCI10)	down
21.2.3.2.2	Cell wall organisation.hemicellulose.heteromannan.modification and degradation.endo-beta-1,4-mannanase	glyma.18g215600	endo-beta-1,4-mannanase	down
21.2.3.2.2	Cell wall organisation.hemicellulose.heteromannan.modification and degradation.endo-beta-1,4-mannanase	glyma.11g071300	endo-beta-1,4-mannanase	down
21.3.1.2.1	Cell wall organisation.pectin.homogalacturonan.modification and degradation.pectin methylesterase	glyma.13g186100	pectin methylesterase	down
21.3.1.2.1	Cell wall organisation.pectin.homogalacturonan.modification and degradation.pectin methylesterase	glyma.13g186000	pectin methylesterase	down
21.3.1.2.1	Cell wall organisation.pectin.homogalacturonan.modification and degradation.pectin methylesterase	glyma.19g212400	pectin methylesterase	down
21.3.1.2.1	Cell wall organisation.pectin.homogalacturonan.modification and degradation.pectin methylesterase	glyma.03g029400	pectin methylesterase	down
21.3.1.2.1	Cell wall organisation.pectin.homogalacturonan.modification and degradation.pectin methylesterase	glyma.09g076200	pectin methylesterase	down
21.3.1.2.1	Cell wall organisation.pectin.homogalacturonan.modification and degradation.pectin methylesterase	glyma.06g319100	pectin methylesterase	down
21.3.1.2.1	Cell wall organisation.pectin.homogalacturonan.modification and degradation.pectin methylesterase	glyma.06g128500	pectin methylesterase	down
21.3.1.2.1	Cell wall organisation.pectin.homogalacturonan.modification and degradation.pectin methylesterase	glyma.03g216000	pectin methylesterase	down
21.3.1.2.1	Cell wall organisation.pectin.homogalacturonan.modification and degradation.pectin methylesterase	glyma.15g184400	pectin methylesterase	down
21.3.1.2.1	Cell wall organisation.pectin.homogalacturonan.modification and degradation.pectin methylesterase	glyma.02g016500	pectin methylesterase	down
21.3.1.2.1	Cell wall organisation.pectin.homogalacturonan.modification and degradation.pectin methylesterase	glyma.16g014100	pectin methylesterase	down
21.3.1.2.1	Cell wall organisation.pectin.homogalacturonan.modification and degradation.pectin methylesterase	glyma.01g209500	pectin methylesterase	down
21.3.1.2.1	Cell wall organisation.pectin.homogalacturonan.modification and degradation.pectin methylesterase	glyma.15g223500	pectin methylesterase	down
21.3.1.2.1	Cell wall organisation.pectin.homogalacturonan.modification and degradation.pectin methylesterase	glyma.06g314100	pectin methylesterase	down
21.3.1.2.1	Cell wall organisation.pectin.homogalacturonan.modification and degradation.pectin methylesterase	glyma.15g223800	pectin methylesterase	down
21.3.1.2.1	Cell wall organisation.pectin.homogalacturonan.modification and degradation.pectin methylesterase	glyma.04g236200	pectin methylesterase	down
21.3.1.2.1	Cell wall organisation.pectin.homogalacturonan.modification and degradation.pectin methylesterase	glyma.01g137700	pectin methylesterase	down
21.3.1.2.2	Cell wall organisation.pectin.homogalacturonan.modification and degradation.pectin methylesterase inhibitor	glyma.17g046800	pectin methylesterase inhibitor	down
21.3.1.2.2	Cell wall organisation.pectin.homogalacturonan.modification and degradation.pectin methylesterase inhibitor	glyma.05g236600	pectin methylesterase inhibitor	down
21.3.1.2.2	Cell wall organisation.pectin.homogalacturonan.modification and degradation.pectin methylesterase inhibitor	glyma.12g004500	pectin methylesterase inhibitor	down
21.3.1.2.2	Cell wall organisation.pectin.homogalacturonan.modification and degradation.pectin methylesterase inhibitor	glyma.09g232000	pectin methylesterase inhibitor	down
21.3.1.2.2	Cell wall organisation.pectin.homogalacturonan.modification and degradation.pectin methylesterase inhibitor	glyma.03g028600	pectin methylesterase inhibitor	down
21.3.1.2.2	Cell wall organisation.pectin.homogalacturonan.modification and degradation.pectin methylesterase inhibitor	glyma.03g028500	pectin methylesterase inhibitor	down
21.3.2.2.2	Cell wall organisation.pectin.rhamnogalacturonan I.modification and degradation.rhamnogalacturonan-I O-acetyltransferase (TBL)	glyma.15g105300	rhamnogalacturonan-I O-acetyltransferase (TBL)	down
21.3.2.2.3	Cell wall organisation.pectin.rhamnogalacturonan I.modification and degradation.beta-galactosidase (BGAL)	glyma.07g010400	beta-galactosidase (BGAL)	down
21.3.2.2.3	Cell wall organisation.pectin.rhamnogalacturonan I.modification and degradation.beta-galactosidase (BGAL)	glyma.09g062900	beta-galactosidase (BGAL)	down
21.3.2.2.3	Cell wall organisation.pectin.rhamnogalacturonan I.modification and degradation.beta-galactosidase (BGAL)	glyma.14g070600	beta-galactosidase (BGAL)	down
21.3.2.2.3	Cell wall organisation.pectin.rhamnogalacturonan I.modification and degradation.beta-galactosidase (BGAL)	glyma.04g028600	beta-galactosidase (BGAL)	down
21.3.2.2.3	Cell wall organisation.pectin.rhamnogalacturonan I.modification and degradation.beta-galactosidase (BGAL)	glyma.08g002500	beta-galactosidase (BGAL)	down
21.3.2.2.3	Cell wall organisation.pectin.rhamnogalacturonan I.modification and degradation.beta-galactosidase (BGAL)	glyma.01g170200	beta-galactosidase (BGAL)	down
21.3.2.2.3	Cell wall organisation.pectin.rhamnogalacturonan I.modification and degradation.beta-galactosidase (BGAL)	glyma.02g051700	beta-galactosidase (BGAL)	down
21.3.2.2.3	Cell wall organisation.pectin.rhamnogalacturonan I.modification and degradation.beta-galactosidase (BGAL)	glyma.16g131800	beta-galactosidase (BGAL)	down
21.3.2.2.4.2	Cell wall organisation.pectin.rhamnogalacturonan I.modification and degradation.alpha-L-arabinofuranosidase activities.bifunctional alpha-L-arabinofuranosidase and beta-D-xylosidase (BXL)	glyma.10g013900	bifunctional alpha-L-arabinofuranosidase and beta-D-xylosidase (BXL)	down
21.3.2.2.4.2	Cell wall organisation.pectin.rhamnogalacturonan I.modification and degradation.alpha-L-arabinofuranosidase activities.bifunctional alpha-L-arabinofuranosidase and beta-D-xylosidase (BXL)	glyma.09g038600	bifunctional alpha-L-arabinofuranosidase and beta-D-xylosidase (BXL)	down
21.3.2.2.4.2	Cell wall organisation.pectin.rhamnogalacturonan I.modification and degradation.alpha-L-arabinofuranosidase activities.bifunctional alpha-L-arabinofuranosidase and beta-D-xylosidase (BXL)	glyma.15g143700	bifunctional alpha-L-arabinofuranosidase and beta-D-xylosidase (BXL)	down
21.3.2.2.4.2	Cell wall organisation.pectin.rhamnogalacturonan I.modification and degradation.alpha-L-arabinofuranosidase activities.bifunctional alpha-L-arabinofuranosidase and beta-D-xylosidase (BXL)	glyma.03g218700	bifunctional alpha-L-arabinofuranosidase and beta-D-xylosidase (BXL)	down
21.3.2.2.4.2	Cell wall organisation.pectin.rhamnogalacturonan I.modification and degradation.alpha-L-arabinofuranosidase activities.bifunctional alpha-L-arabinofuranosidase and beta-D-xylosidase (BXL)	glyma.15g051500	bifunctional alpha-L-arabinofuranosidase and beta-D-xylosidase (BXL)	down
21.3.4.1.1	Cell wall organisation.pectin.xylogalacturonan.biosynthesis.xylogalacturonan xylosyltransferase	glyma.19g189300	xylogalacturonan xylosyltransferase	down
21.3.4.1.1	Cell wall organisation.pectin.xylogalacturonan.biosynthesis.xylogalacturonan xylosyltransferase	glyma.10g064200	xylogalacturonan xylosyltransferase	down
21.3.4.1.1	Cell wall organisation.pectin.xylogalacturonan.biosynthesis.xylogalacturonan xylosyltransferase	glyma.17g110300	xylogalacturonan xylosyltransferase	down
21.3.5.1.4	Cell wall organisation.pectin.modification and degradation.polygalacturonase activities.regulatory protein of polygalacturonase activity	glyma.06g183400	regulatory protein of polygalacturonase activity	down
21.3.5.1.4	Cell wall organisation.pectin.modification and degradation.polygalacturonase activities.regulatory protein of polygalacturonase activity	glyma.08g287500	regulatory protein of polygalacturonase activity	down
21.3.5.2	Cell wall organisation.pectin.modification and degradation.pectate lyase	glyma.10g277200	pectate lyase	down
21.3.5.2	Cell wall organisation.pectin.modification and degradation.pectate lyase	glyma.05g114000	pectate lyase	down
21.3.5.2	Cell wall organisation.pectin.modification and degradation.pectate lyase	glyma.10g125000	pectate lyase	down
21.3.5.2	Cell wall organisation.pectin.modification and degradation.pectate lyase	glyma.06g174700	pectate lyase	down
21.3.5.2	Cell wall organisation.pectin.modification and degradation.pectate lyase	glyma.05g044000	pectate lyase	down
21.3.5.2	Cell wall organisation.pectin.modification and degradation.pectate lyase	glyma.17g126500	pectate lyase	down
21.3.5.2	Cell wall organisation.pectin.modification and degradation.pectate lyase	glyma.11g244900	pectate lyase	down
21.3.5.2	Cell wall organisation.pectin.modification and degradation.pectate lyase	glyma.19g053800	pectate lyase	down
21.3.5.2	Cell wall organisation.pectin.modification and degradation.pectate lyase	glyma.04g191100	pectate lyase	down
21.3.5.2	Cell wall organisation.pectin.modification and degradation.pectate lyase	glyma.18g175300	pectate lyase	down
21.3.5.2	Cell wall organisation.pectin.modification and degradation.pectate lyase	glyma.13g145900	pectate lyase	down
21.3.5.2	Cell wall organisation.pectin.modification and degradation.pectate lyase	glyma.08g356800	pectate lyase	down
21.3.5.2	Cell wall organisation.pectin.modification and degradation.pectate lyase	glyma.20g112600	pectate lyase	down
21.3.5.2	Cell wall organisation.pectin.modification and degradation.pectate lyase	glyma.20g077300	pectate lyase	down
21.3.5.4.1	Cell wall organisation.pectin.modification and degradation.pectin acetylation.polysaccharide O-acetyltransferase (PMR5)	glyma.14g194900	polysaccharide O-acetyltransferase (PMR5)	down
21.3.5.4.3	Cell wall organisation.pectin.modification and degradation.pectin acetylation.pectin acetylesterase (PAE)	glyma.03g225400	pectin acetylesterase (PAE)	down
21.3.5.4.3	Cell wall organisation.pectin.modification and degradation.pectin acetylation.pectin acetylesterase (PAE)	glyma.17g042900	pectin acetylesterase (PAE)	down
21.3.5.4.3	Cell wall organisation.pectin.modification and degradation.pectin acetylation.pectin acetylesterase (PAE)	glyma.10g139200	pectin acetylesterase (PAE)	down
21.3.5.4.3	Cell wall organisation.pectin.modification and degradation.pectin acetylation.pectin acetylesterase (PAE)	glyma.02g006600	pectin acetylesterase (PAE)	down
21.4.1.1.1	Cell wall organisation.cell wall proteins.hydroxyproline-rich glycoprotein activities.arabinogalactan-protein activities.classical arabinogalactan protein	glyma.08g329900	classical arabinogalactan protein	down
21.4.1.1.3	Cell wall organisation.cell wall proteins.hydroxyproline-rich glycoprotein activities.arabinogalactan-protein activities.Fasciclin-type arabinogalactan protein (FLA)	glyma.09g267700	arabinogalactan protein (Fasciclin)	down
21.4.1.1.3	Cell wall organisation.cell wall proteins.hydroxyproline-rich glycoprotein activities.arabinogalactan-protein activities.Fasciclin-type arabinogalactan protein (FLA)	glyma.12g207600	arabinogalactan protein (Fasciclin)	down
21.4.1.1.3	Cell wall organisation.cell wall proteins.hydroxyproline-rich glycoprotein activities.arabinogalactan-protein activities.Fasciclin-type arabinogalactan protein (FLA)	glyma.12g173800	arabinogalactan protein (Fasciclin)	down
21.4.1.1.3	Cell wall organisation.cell wall proteins.hydroxyproline-rich glycoprotein activities.arabinogalactan-protein activities.Fasciclin-type arabinogalactan protein (FLA)	glyma.02g308700	arabinogalactan protein (Fasciclin)	down
21.4.1.1.3	Cell wall organisation.cell wall proteins.hydroxyproline-rich glycoprotein activities.arabinogalactan-protein activities.Fasciclin-type arabinogalactan protein (FLA)	glyma.13g327100	arabinogalactan protein (Fasciclin)	down
21.4.1.1.3	Cell wall organisation.cell wall proteins.hydroxyproline-rich glycoprotein activities.arabinogalactan-protein activities.Fasciclin-type arabinogalactan protein (FLA)	glyma.13g293500	arabinogalactan protein (Fasciclin)	down
21.4.1.1.3	Cell wall organisation.cell wall proteins.hydroxyproline-rich glycoprotein activities.arabinogalactan-protein activities.Fasciclin-type arabinogalactan protein (FLA)	glyma.08g329900	arabinogalactan protein (Fasciclin)	down
21.4.1.1.3	Cell wall organisation.cell wall proteins.hydroxyproline-rich glycoprotein activities.arabinogalactan-protein activities.Fasciclin-type arabinogalactan protein (FLA)	glyma.19g180700	arabinogalactan protein (Fasciclin)	down
21.4.1.1.3	Cell wall organisation.cell wall proteins.hydroxyproline-rich glycoprotein activities.arabinogalactan-protein activities.Fasciclin-type arabinogalactan protein (FLA)	glyma.18g076600	arabinogalactan protein (Fasciclin)	down
21.4.1.1.3	Cell wall organisation.cell wall proteins.hydroxyproline-rich glycoprotein activities.arabinogalactan-protein activities.Fasciclin-type arabinogalactan protein (FLA)	glyma.14g005300	arabinogalactan protein (Fasciclin)	down
21.4.1.1.3	Cell wall organisation.cell wall proteins.hydroxyproline-rich glycoprotein activities.arabinogalactan-protein activities.Fasciclin-type arabinogalactan protein (FLA)	glyma.06g308600	arabinogalactan protein (Fasciclin)	down
21.4.1.1.4	Cell wall organisation.cell wall proteins.hydroxyproline-rich glycoprotein activities.arabinogalactan-protein activities.Xylogen-type arabinogalactan protein (XYP/XYLP)	glyma.11g256100	arabinogalactan protein (Xylogen)	down
21.4.1.1.4	Cell wall organisation.cell wall proteins.hydroxyproline-rich glycoprotein activities.arabinogalactan-protein activities.Xylogen-type arabinogalactan protein (XYP/XYLP)	glyma.13g075700	arabinogalactan protein (Xylogen)	down
21.4.1.2.1	Cell wall organisation.cell wall proteins.hydroxyproline-rich glycoprotein activities.proline-rich protein activities.glycoprotein	glyma.10g016600	cell wall glycoprotein	down
21.4.1.2.1	Cell wall organisation.cell wall proteins.hydroxyproline-rich glycoprotein activities.proline-rich protein activities.glycoprotein	glyma.10g016700	cell wall glycoprotein	down
21.4.1.3.2	Cell wall organisation.cell wall proteins.hydroxyproline-rich glycoprotein activities.extensin activities.LRR-domain extensin	glyma.20g149500	LRR-domain extensin	down
21.4.1.3.3.2	Cell wall organisation.cell wall proteins.hydroxyproline-rich glycoprotein activities.extensin activities.extensin glycosylation.hydroxyproline beta-1,4-arabinosyltransferase (HPAT)	glyma.20g040500	hydroxyproline beta-1,4-arabinosyltransferase (HPAT)	down
21.4.1.3.3.5	Cell wall organisation.cell wall proteins.hydroxyproline-rich glycoprotein activities.extensin activities.extensin glycosylation.alpha-1,3-arabinofuranosyltransferase (ExAD)	glyma.02g181500	alpha-1,3-arabinofuranosyltransferase (ExAD)	down
21.4.2.1	Cell wall organisation.cell wall proteins.expansin activities.alpha-class expansin	glyma.15g037700	alpha-class expansin	down
21.4.2.1	Cell wall organisation.cell wall proteins.expansin activities.alpha-class expansin	glyma.12g062700	alpha-class expansin	down
21.4.2.1	Cell wall organisation.cell wall proteins.expansin activities.alpha-class expansin	glyma.18g054000	alpha-class expansin	down
21.4.2.1	Cell wall organisation.cell wall proteins.expansin activities.alpha-class expansin	glyma.20g089100	alpha-class expansin	down
21.4.2.1	Cell wall organisation.cell wall proteins.expansin activities.alpha-class expansin	glyma.11g219400	alpha-class expansin	down
21.4.2.1	Cell wall organisation.cell wall proteins.expansin activities.alpha-class expansin	glyma.01g214400	alpha-class expansin	down
21.4.2.1	Cell wall organisation.cell wall proteins.expansin activities.alpha-class expansin	glyma.13g336600	alpha-class expansin	down
21.4.2.1	Cell wall organisation.cell wall proteins.expansin activities.alpha-class expansin	glyma.06g294600	alpha-class expansin	down
21.4.2.1	Cell wall organisation.cell wall proteins.expansin activities.alpha-class expansin	glyma.10g140200	alpha-class expansin	down
21.4.2.1	Cell wall organisation.cell wall proteins.expansin activities.alpha-class expansin	glyma.14g221500	alpha-class expansin	down
21.4.2.1	Cell wall organisation.cell wall proteins.expansin activities.alpha-class expansin	glyma.04g021600	alpha-class expansin	down
21.4.2.1	Cell wall organisation.cell wall proteins.expansin activities.alpha-class expansin	glyma.11g139100	alpha-class expansin	down
21.4.2.3	Cell wall organisation.cell wall proteins.expansin activities.beta-class expansin	glyma.12g111200	beta-class expansin	down
21.4.2.3	Cell wall organisation.cell wall proteins.expansin activities.beta-class expansin	glyma.06g294500	beta-class expansin	down
21.4.2.4	Cell wall organisation.cell wall proteins.expansin activities.beta-like-class expansin	glyma.17g147400	beta-like-class expansin	down
21.6.1.4	Cell wall organisation.lignin.monolignol biosynthesis.caffeoyl-CoA 3-O-methyltransferase (CCoA-OMT)	glyma.11g054500	caffeoyl-CoA 3-O-methyltransferase (CCoA-OMT)	down
21.6.2.1	Cell wall organisation.lignin.monolignol conjugation and polymerization.p-coumaroyl-CoA:monolignol transferase (PMT)	glyma.19g221100	p-coumaroyl-CoA:monolignol transferase (PMT)	down
21.6.2.2	Cell wall organisation.lignin.monolignol conjugation and polymerization.lignin laccase	glyma.18g183700	lignin laccase	down
21.6.2.3	Cell wall organisation.lignin.monolignol conjugation and polymerization.lignin peroxidase	glyma.16g132800	lignin peroxidase	down
21.6.2.3	Cell wall organisation.lignin.monolignol conjugation and polymerization.lignin peroxidase	glyma.11g072000	lignin peroxidase	down
21.6.3.2	Cell wall organisation.lignin.monolignol glycosylation and deglycosylation.coniferin beta-glucosidase	glyma.07g258700	coniferin beta-glucosidase	down
25.1.2.1	Nutrient uptake.nitrogen assimilation.nitrate uptake system.nitrate transceptor (NRT1.1)	glyma.01g210500	nitrate transceptor (NRT1.1)	down
25.1.2.4.2	Nutrient uptake.nitrogen assimilation.nitrate uptake system.nitrate-CPK-NLP signalling network.transcription factor (NLP6/7)	glyma.09g137000	nitrate response transcription factor (NLP6/7)	down
25.1.2.5	Nutrient uptake.nitrogen assimilation.nitrate uptake system.nitrate transporter (NRT2)	glyma.13g323800	nitrate transporter (NRT2)	down
25.1.2.5	Nutrient uptake.nitrogen assimilation.nitrate uptake system.nitrate transporter (NRT2)	glyma.11g195200	nitrate transporter (NRT2)	down
25.1.2.5	Nutrient uptake.nitrogen assimilation.nitrate uptake system.nitrate transporter (NRT2)	glyma.18g141900	nitrate transporter (NRT2)	down
25.1.2.5	Nutrient uptake.nitrogen assimilation.nitrate uptake system.nitrate transporter (NRT2)	glyma.12g176900	nitrate transporter (NRT2)	down
25.1.2.5	Nutrient uptake.nitrogen assimilation.nitrate uptake system.nitrate transporter (NRT2)	glyma.08g284000	nitrate transporter (NRT2)	down
25.1.4.1.2	Nutrient uptake.nitrogen assimilation.ammonium assimilation.glutamine synthetase activities.plastidial glutamine synthetase (GLN2)	glyma.13g210800	plastidial glutamine synthetase (GLN2)	down
25.3.2.1	Nutrient uptake.phosphorus assimilation.phosphate uptake.phosphate transporter (PHT1)	glyma.03g162800	phosphate transporter (PHT1)	down
25.3.2.1	Nutrient uptake.phosphorus assimilation.phosphate uptake.phosphate transporter (PHT1)	glyma.20g204000	phosphate transporter (PHT1)	down
25.3.2.1	Nutrient uptake.phosphorus assimilation.phosphate uptake.phosphate transporter (PHT1)	glyma.10g186500	phosphate transporter (PHT1)	down
25.3.2.1	Nutrient uptake.phosphorus assimilation.phosphate uptake.phosphate transporter (PHT1)	glyma.02g005800	phosphate transporter (PHT1)	down
25.3.2.1	Nutrient uptake.phosphorus assimilation.phosphate uptake.phosphate transporter (PHT1)	glyma.10g036800	phosphate transporter (PHT1)	down
25.3.2.1	Nutrient uptake.phosphorus assimilation.phosphate uptake.phosphate transporter (PHT1)	glyma.07g222700	phosphate transporter (PHT1)	down
25.3.2.1	Nutrient uptake.phosphorus assimilation.phosphate uptake.phosphate transporter (PHT1)	glyma.10g006700	phosphate transporter (PHT1)	down
25.3.2.2	Nutrient uptake.phosphorus assimilation.phosphate uptake.phosphate transporter (PHO1)	glyma.20g032400	phosphate transporter (PHO1)	down
25.3.2.2	Nutrient uptake.phosphorus assimilation.phosphate uptake.phosphate transporter (PHO1)	glyma.10g004800	phosphate transporter (PHO1)	down
25.4.1.1.1	Nutrient uptake.transition metal homeostasis.uptake systems.reduction-based strategy.metal ion-chelate reductase (FRO)	glyma.10g231700	metal ion-chelate reductase (FRO)	down
25.4.1.2.1.1	Nutrient uptake.transition metal homeostasis.uptake systems.chelation-based strategy.phytosiderophore biosynthesis.nicotianamine synthase	glyma.15g251300	nicotianamine synthase	down
25.4.1.2.1.1	Nutrient uptake.transition metal homeostasis.uptake systems.chelation-based strategy.phytosiderophore biosynthesis.nicotianamine synthase	glyma.09g036400	nicotianamine synthase	down
25.4.1.2.1.1	Nutrient uptake.transition metal homeostasis.uptake systems.chelation-based strategy.phytosiderophore biosynthesis.nicotianamine synthase	glyma.08g175400	nicotianamine synthase	down
25.4.1.2.2.3	Nutrient uptake.transition metal homeostasis.uptake systems.chelation-based strategy.iron-mobilizing coumarin biosynthesis.scopoletin 8-hydroxylase (S8H)	glyma.08g169100	scopoletin 8-hydroxylase (S8H)	down
25.4.1.2.2.3	Nutrient uptake.transition metal homeostasis.uptake systems.chelation-based strategy.iron-mobilizing coumarin biosynthesis.scopoletin 8-hydroxylase (S8H)	glyma.08g169300	scopoletin 8-hydroxylase (S8H)	down
25.4.4.5	Nutrient uptake.transition metal homeostasis.transport.copper transporter (COPT)	glyma.18g191900	copper transporter (COPT)	down
25.4.4.5	Nutrient uptake.transition metal homeostasis.transport.copper transporter (COPT)	glyma.07g141600	copper transporter (COPT)	down
25.4.4.5	Nutrient uptake.transition metal homeostasis.transport.copper transporter (COPT)	glyma.18g191300	copper transporter (COPT)	down
